# Supplementary material for: Erianin induces ferroptosis in GSCs via REST/LRSAM1 mediated SLC40A1 ubiquitination to overcome TMZ resistance
Source: Cell Death Dis. 2024 Jul 22;15(7):522. doi: 10.1038/s41419-024-06902-4 (PMC11263394; doi:10.1038/s41419-024-06902-4)
Supplement: Supplementary file 7 — Supplementary Table S1- S8 [file 41419_2024_6902_MOESM7_ESM.xlsx]

## Sheet: Table S1
Table S1 Clinical informations of GSCs used in this study
GSCs	GSCm01	GSCm03
Gender	Female	Female
Age (year)	64	54
Tumor Location	Right occipital lobe	Left occipital lobe
Pathological diagnosis	GBM	GBM
WHO grade	4	4
Ki-67	55%（+）	55%（+）
IDH1 status	Wild	Wild
IDH2 status	Wild	Wild
H3 K27	Wild	Wild
H3 G34	Wild	Wild
ATRX	Mutant	Wild
TP53	Mutant	Mutant
1p/19q	Non-codeletion	Non-codeletion
MGMT status	Unmethylation	Unmethylation
TERT	Wild	Wild
CDKN2A/B	Non-deletion	Non-deletion
EGFR	Non-amplification	Non-amplification
EGFRvIII	NA	NA

## Sheet: Table S2
Table S2 RNAi sequences applied in this study
Gene	siRNA sequences
REST-KD1	sense strand	5'-CAACAUGAAGUAACCCGCCAUGCAA-3'
	antisense strand	5'-UUGCAUGGCGGGUUACUUCAUGUUG-3'
REST-KD2	sense strand	5'-GAGCCUACCUGGUCUUGCUGCUAAU-3'
	antisense strand	5'-AUUAGCAGCAAGACCAGGUAGGCUC-3'
LRSAM1-KD1	sense strand	5'-CCCAGCUCCAGACUCUCAAUGUUAA-3'
	antisense strand	5'-UUAACAUUGAGAGUCUGGAGCUGGG-3'
LRSAM2-KD2	sense strand	5'-CAGCAGAUGCUGACUGAGAGCUGUA-3'
	antisense strand	5'-UACAGCUCUCAGUCAGCAUCUGCUG-3'

## Sheet: Table S3
Table S3 The RT-qPCR primers in this research
Gene	Primers sequences
GAPDH	Forward	5'-AATCCCATCACCATCTTCCAG-3'
	Reverse	5'-ATGACCCTTTTGGCTCCC-3'
REST	Forward	5'- CAACTTTACCACCCTCCCC-3'
	Reverse	5'- GAAGACTGCCCCATTACCTG-3'
LRSAM1	Forward	5'-AAAGCCAGGGTCCTAAAGATC-3'
	Reverse	5'- TGTCGAGAATGTCATCTGCC-3'
SLC40A1	Forward	5'- GGGTGGACAAGAATGCTAGAC-3'
	Reverse	5'- ATGGTACATGGTCAGAAGCTC-3'

## Sheet: Table S4
Table S4 Thevantibody information used in this research
	Antibodies	Sourse
Western blot	NANOG	Cell signaling techology
	OCT4	Abcam
	CD133	Abcam
	SOX2	Cell signaling techology
	NESTIN	Abcam
	GAPDH	Abcam
	Glutaminase	Abcam
	GPX4	Abcam
	SLC7A11	Abcam
	SLC40A1	Abcam
	Transferrin	Abcam
	REST	Abcam
	LRSAM1	Abcam
	Ubiquitin	Abcam
	Biotin	Cell signaling techology
Co-IP	LRSAM1	Abcam
	SLC40A1	Abcam
	FLAG	Abcam
	IgG	Abcam
ChIP	REST	GeneTex
IHC	REST	Abcam
	SLC40A1	Abcam
	LRSAM1	Abcam
	Ki-67	Abcam

## Sheet: Table S5
Table S5 The qPCR primers for ChIP assay in this study
Gene	Primers sequences
LRSAM1	Forward	5'-CCACCACTTCTCACTTGGCA-3'
	Reverse	5'- AGCAGTTAATGTGGCAGGCT-3'

## Sheet: Table S6
Table S6 BATMAN-TCM predicted erianin's binding prtein
Genename	TargetPredictionScore
TYR	80.882
DCT	55.444
TYRP1	55.444
ALOX5	48
SEC14L3	23
PPP2CA	23
PRKCA	23
NR1I2	23
PPP2CB	23
SEC14L2	23
DGKA	23
PRKCB	23
SEC14L4	23
AP3D1	22.373
OCA2	22.373
GPR143	22.373
CNR2	15.365
CNR1	15.365
SEC14L6	8.253
SOAT1	8.253
MTTP	8.253
SOAT2	8.253
PRKCG	8.253
REST	5.859
IHH	5.859
JUP	5.859
DTNBP1	5.859
HGD	5.859
PKP2	5.859
SERPINE1	5.859
SPNS2	5.859
TH	5.859
SERPINE2	5.859
GSTZ1	5.859
ATP6AP2	5.859
LEF1	5.859
CCL3	5.859
HPD	5.859
SLC45A2	5.859
RAB7A	5.859
TAT	5.859
PAH	5.859
ATP7A	5.859
TTPA	5.859
CHGA	5.859
PKP3	5.859
HPS4	5.859
FAH	5.859
AFM	5.859
SLC6A3	5.785
CACNB1	5.785
CYBA	5.785
PRKCE	5.785
ADRA1A	5.785
ESRRG	5.785
GABRA2	5.785
MAPK1	5.785
CACNA1F	5.785
HTR2A	5.785
GABRD	5.785
CHRNA4	5.785
RAC2	5.785
ADRB2	5.785
GABRB1	5.785
CHRM3	5.785
ESR2	5.785
MTNR1A	5.785
RAC1	5.785
GABRG3	5.785
CACNA1A	5.785
CHRM1	5.785
OPRD1	5.785
EBP	5.785
NCF4	5.785
ADRA2A	5.785
CACNA1I	5.785
ESR1	5.785
GRIN3B	5.785
TNF	5.785
CHRNA7	5.785
GRIN2A	5.785
MTNR1B	5.785
SCN5A	5.785
SCN10A	5.785
GABRE	5.785
PIK3R3	5.785
CYBB	5.785
SCN2A	5.785
GABRA3	5.785
KCNJ11	5.785
CACNA1S	5.785
ADRB1	5.785
PIK3R1	5.785
GABRG1	5.785
NCF1	5.785
GGCX	5.785
GABRP	5.785
SLC18A1	5.785
SIGMAR1	5.785
HTR2C	5.785
CACNB4	5.785
ADRA1D	5.785
NCF2	5.785
LPL	5.785
GABRA4	5.785
DRD2	5.785
OPRK1	5.785
CHRNA3	5.785
GABRB2	5.785
CACNA1B	5.785
CACNA1C	5.785
CHRNB2	5.785
CACNA1D	5.785
DDC	5.785
CHRM5	5.785
SLC6A4	5.785
OPRM1	5.785
PRKCQ	5.785
ACHE	5.785
CACNB3	5.785
KCNH2	5.785
GRIN2C	5.785
SLC18A2	5.785
GRIN2B	5.785
SCN4A	5.785
GABRQ	5.785
DRD4	5.785
HTR7	5.785
DHFR	5.785
CHRNA2	5.785
PTGS1	5.785
HTR1A	5.785
ADRA1B	5.785
PRKCI	5.785
ADRA2C	5.785
DBH	5.785
PDE10A	5.785
PGRMC1	5.785
DRD3	5.785
PTGS2	5.785
GABRB3	5.785
YARS	5.785
GRIN3A	5.785
GABRA5	5.785
DRD5	5.785
CACNA1G	5.785
GABRA6	5.785
HTR3A	5.785
GABRA1	5.785
DRD1	5.785
PDE4B	5.785
YARS2	5.785
CACNB2	5.785
PIK3R2	5.785
BCHE	5.785
GABRG2	5.785
GRIN2D	5.785
CHRFAM7A	5.785
ADRB3	5.785
PRKCZ	5.785
CHRM2	5.785
CHRNB4	5.785
CHRM4	5.785
ADRA2B	5.785
TYMS	5.785
PRKCD	5.785
SLC6A2	5.785
GRIN1	5.785
SCN1A	3.351
PDE3A	3.351
SCN3A	3.351
PPP4C	3.351
ATF4	2.608
RXRB	2.608
PLAT	2.608
PDE4A	2.608
TOP2A	2.608
MAP1A	2.608
S1PR5	2.608
SLC7A8	2.608
CASR	2.608
JDP2	2.608
THBD	2.608
IL2	2.608
COMT	2.608
HTR1B	2.608
TUBB	2.608
ATF3	2.608
RARG	2.608
MAP2	2.608
TPO	2.608
HTR6	2.608
PPARG	2.608
AHR	2.608
MAOB	2.608
ATF2	2.608
CA1	2.608
ATF1	2.608
NFATC1	2.608
IMPDH1	2.608
BCL2	2.608
FABP2	2.608
RARB	2.608
THRA	2.608
FARS2	2.608
VKORC1	2.608
P2RY12	2.608
PTGIR	2.608
ATF5	2.608
JUN	2.608
RXRG	2.608
SLC5A2	2.608
FARSA	2.608
MAOA	2.608
HRH1	2.608
TRDMT1	2.608
ACE	2.608
ATF7	2.608
PPARD	2.608
CFTR	2.608
HSD17B1	2.608
ATP1A1	2.608
THRB	2.608
FARSB	2.608
RBP1	2.608
ATF6	2.608
MME	2.608
SLC12A1	2.608
RARA	2.608
PDE2A	2.608
IMPDH2	2.608
PPARA	2.608
TUBB1	2.608
TUBA4A	2.608
RXRA	2.608
TAAR1	2.608
CARTPT	2.608
FOS	2.608
-2.394
ZNF471	2.394
THOC5	2.394
RECK	2.394
CCNO	2.394
ZNF99	2.394
SPSB1	2.394
KRTAP10-11	2.394
CREBBP	2.394
ZC3H15	2.394
CCDC117	2.394
ATP13A3	2.394
GBP2	2.394
DNM2	2.394
BFSP2	2.394
COG3	2.394
RAB33A	2.394
LSR	2.394
PPM1K	2.394
HMBOX1	2.394
RAB19	2.394
NRAS	2.394
RAB41	2.394
ARMC2	2.394
TFAP2C	2.394
ABCC2	2.394
PNKD	2.394
TBC1D10C	2.394
C17orf51	2.394
EPHA2	2.394
FDX1L	2.394
KRTAP4-3	2.394
FBP1	2.394
MPV17	2.394
UAP1L1	2.394
KRTAP8-1	2.394
SLAMF6	2.394
LOC101060321	2.394
VASH2	2.394
SLC25A33	2.394
NMT1	2.394
LRRC23	2.394
MTCH2	2.394
CEACAM19	2.394
ZNF366	2.394
C1orf137	2.394
C5orf66	2.394
MYL6B	2.394
FBN3	2.394
ANGEL2	2.394
TMEM179B	2.394
RBM20	2.394
PDXP	2.394
CALCOCO1	2.394
MED12	2.394
OR2J2	2.394
PANX2	2.394
CNGA1	2.394
MVP	2.394
MOXD1	2.394
DGAT1	2.394
AICDA	2.394
PPA1	2.394
SCN11A	2.394
ZNF675	2.394
REC8	2.394
GLTSCR1	2.394
IFRD1	2.394
RILP	2.394
AGGF1	2.394
DYDC1	2.394
DPF1	2.394
SCN2B	2.394
BDP1	2.394
RAPH1	2.394
TRIM6	2.394
EIF3CL	2.394
CLN5	2.394
ZNF845	2.394
RSPO4	2.394
CIITA	2.394
BPY2C	2.394
RDH11	2.394
TSR1	2.394
EHMT2	2.394
CEPT1	2.394
VWA3B	2.394
DGAT2	2.394
OR10A4	2.394
FPR3	2.394
PRSS56	2.394
IL22RA2	2.394
TFCP2L1	2.394
C17orf99	2.394
OR4C15	2.394
N4BP1	2.394
PASD1	2.394
ZMAT2	2.394
SNRPC	2.394
PPAP2A	2.394
WAC	2.394
DHRS11	2.394
FAM133A	2.394
GPD1L	2.394
MAF	2.394
RELA	2.394
NDUFA9	2.394
CNN3	2.394
SLCO2A1	2.394
C6orf1	2.394
ADM2	2.394
IDH3A	2.394
ZNF556	2.394
DEFB123	2.394
KCNH3	2.394
DNAJB14	2.394
TMEM147	2.394
MAGI3	2.394
GJC1	2.394
ACAT2	2.394
XPO1	2.394
HIGD1B	2.394
KATNB1	2.394
PAM16	2.394
CAMKMT	2.394
FAM149A	2.394
HCN1	2.394
HMGA2	2.394
TGIF2	2.394
FOLR2	2.394
A1BG	2.394
ATP5B	2.394
ZNF691	2.394
SMCP	2.394
ZCCHC11	2.394
ZNF878	2.394
IFT88	2.394
TNFSF11	2.394
RMND5B	2.394
SPACA7	2.394
KLC3	2.394
BCAS1	2.394
ICE1	2.394
CDK5R2	2.394
DDX24	2.394
TCTEX1D2	2.394
HENMT1	2.394
MRS2	2.394
NUB1	2.394
EIF4A1	2.394
PRAMEF2	2.394
DGCR6	2.394
CCDC150	2.394
ZNF490	2.394
ACSS3	2.394
IGSF11	2.394
SLC5A8	2.394
PLA2G15	2.394
KRT2	2.394
BLID	2.394
PLEKHM1	2.394
AEN	2.394
MTMR1	2.394
PHACTR3	2.394
TNK1	2.394
TRIM11	2.394
ENSA	2.394
NDRG2	2.394
PSG3	2.394
VSIG2	2.394
TRIM65	2.394
SF3B5	2.394
RAB8A	2.394
NUP210	2.394
COPS4	2.394
NT5DC1	2.394
RNF208	2.394
ABCA2	2.394
ITIH5	2.394
MGRN1	2.394
LOC100996721	2.394
TMEM211	2.394
EIF5	2.394
TMEM132E	2.394
TBC1D15	2.394
SLC25A23	2.394
WDR45	2.394
TSN	2.394
NT5C1A	2.394
AKR1A1	2.394
TRAM2	2.394
ZNF80	2.394
TP53I13	2.394
GAGE12B	2.394
ASPDH	2.394
LGI4	2.394
ADAM9	2.394
TRAPPC5	2.394
RTN4IP1	2.394
CACUL1	2.394
OR6N1	2.394
USH1C	2.394
ZCCHC9	2.394
ZDHHC16	2.394
RASA2	2.394
LIPH	2.394
NCKAP1	2.394
YIPF7	2.394
B4GALNT1	2.394
RECQL4	2.394
CBX8	2.394
SERPING1	2.394
CLUH	2.394
ICAM5	2.394
PCK1	2.394
ADCY6	2.394
CCDC167	2.394
FAM47C	2.394
TAS2R60	2.394
NTN1	2.394
SNX29	2.394
AK5	2.394
NSDHL	2.394
MAFB	2.394
C8orf22	2.394
EML2	2.394
ANKRD46	2.394
PRR21	2.394
GALNT2	2.394
KCND1	2.394
C2orf15	2.394
TTC26	2.394
LPAR6	2.394
CCDC67	2.394
AIMP1	2.394
PLD1	2.394
SCARA5	2.394
CDAN1	2.394
CCNB2	2.394
CLEC3B	2.394
GIMAP7	2.394
GLT8D1	2.394
PTH1R	2.394
SLC2A1	2.394
ETV2	2.394
KIAA0556	2.394
CA14	2.394
RADIL	2.394
SEC22C	2.394
RPS17	2.394
VGLL2	2.394
ZNF473	2.394
SMKR1	2.394
EEPD1	2.394
ZDHHC23	2.394
BCAP29	2.394
MAFA	2.394
C1QTNF5	2.394
TEX43	2.394
TMEM56	2.394
SULF2	2.394
TDGF1	2.394
FUZ	2.394
SSFA2	2.394
AKT1	2.394
TDRD3	2.394
2024-03-05	2.394
ACO1	2.394
PNPLA1	2.394
CCDC83	2.394
PCDHGB7	2.394
GLOD4	2.394
ZNF628	2.394
TMEM191B	2.394
IRX1	2.394
RUVBL1	2.394
DFNB59	2.394
C9orf117	2.394
NCSTN	2.394
HS3ST3A1	2.394
ZMAT1	2.394
LRFN2	2.394
IL31	2.394
RBM19	2.394
PAGR1	2.394
TBCB	2.394
TUBGCP2	2.394
SLC25A20	2.394
FOXP2	2.394
CPNE8	2.394
PTGDR2	2.394
POU2F3	2.394
DAZ1	2.394
ATP2B1	2.394
RTCA	2.394
DUSP1	2.394
PPAN	2.394
RPRD1A	2.394
MON1A	2.394
LARP7	2.394
SMARCAD1	2.394
PCDHA8	2.394
SKP2	2.394
COL7A1	2.394
OR51S1	2.394
SPIN2B	2.394
MYO1A	2.394
TMOD1	2.394
PGC	2.394
FAM110A	2.394
LRRTM2	2.394
PROCR	2.394
SLC1A5	2.394
CACNA2D1	2.394
CD200R1	2.394
USP39	2.394
PRR4	2.394
NBEAL1	2.394
PJA2	2.394
GLMP	2.394
PAK6	2.394
ANKS6	2.394
SUCLG2	2.394
CHRNG	2.394
ACTN3	2.394
MOS	2.394
COQ7	2.394
PIGK	2.394
KIF13A	2.394
EIF3A	2.394
LGALS4	2.394
TMEM40	2.394
KIF18B	2.394
ARL6IP5	2.394
TPP2	2.394
CFD	2.394
BMP1	2.394
LAIR1	2.394
SLC31A2	2.394
ZMAT3	2.394
TFB2M	2.394
CLRN2	2.394
TSPAN10	2.394
C1orf50	2.394
IFITM10	2.394
IGFL2	2.394
INO80C	2.394
KCNA3	2.394
GPR161	2.394
TRAK2	2.394
KIAA1211L	2.394
GFPT1	2.394
RCBTB1	2.394
STS	2.394
AGRP	2.394
TMCO2	2.394
RREB1	2.394
GPR52	2.394
PACSIN3	2.394
ZC3H7A	2.394
NDNL2	2.394
PRUNE	2.394
GRIA4	2.394
PLEKHH2	2.394
GRB7	2.394
GAGE1	2.394
DYNC2LI1	2.394
KLK7	2.394
PGAM2	2.394
ABHD1	2.394
NDC1	2.394
ATXN3	2.394
RHOD	2.394
TM2D1	2.394
PLXNA2	2.394
WBP2NL	2.394
WDR3	2.394
PABPC1L	2.394
EPM2A	2.394
CD320	2.394
TAGLN3	2.394
BLOC1S2	2.394
NUBPL	2.394
GSR	2.394
MTMR4	2.394
HIST1H4C	2.394
COL5A1	2.394
SCGB3A2	2.394
CASP8	2.394
GPRC5D	2.394
B3GALT1	2.394
GON4L	2.394
INAFM2	2.394
PANK1	2.394
SPATA31D4	2.394
MMP23B	2.394
EVC	2.394
ATOH1	2.394
PDE7B	2.394
OR10H3	2.394
TRIQK	2.394
EIF3K	2.394
B3GAT2	2.394
NDNF	2.394
ZSCAN18	2.394
SLC4A7	2.394
LTK	2.394
GSTT2	2.394
TCN1	2.394
SRD5A1	2.394
MAMDC2	2.394
PRPF4B	2.394
NPEPL1	2.394
ADAM23	2.394
HSPB6	2.394
HAPLN3	2.394
ZNF584	2.394
GRAMD4	2.394
SLC5A6	2.394
SECISBP2	2.394
UMAD1	2.394
PHLDA2	2.394
JAKMIP1	2.394
SLC25A36	2.394
GNB5	2.394
LRRC8E	2.394
S100A14	2.394
CCDC152	2.394
NCAPH2	2.394
NOX1	2.394
JMJD4	2.394
VAV3	2.394
USP17L21	2.394
CAPRIN1	2.394
ZKSCAN2	2.394
RAB3D	2.394
KIF11	2.394
SH3GLB1	2.394
H6PD	2.394
DCTN6	2.394
DDX5	2.394
OR1Q1	2.394
FDCSP	2.394
PAX3	2.394
DDX19B	2.394
KCNMB1	2.394
PTAFR	2.394
STRA13	2.394
UBE2Q1	2.394
BBS10	2.394
SLC39A5	2.394
LEAP2	2.394
COLCA2	2.394
BRIX1	2.394
SOWAHD	2.394
COX16	2.394
CFC1	2.394
PAN2	2.394
CDK3	2.394
TAS2R31	2.394
PCYOX1L	2.394
ZFYVE16	2.394
ZNHIT2	2.394
GOT2	2.394
CACNG7	2.394
BEST1	2.394
NOG	2.394
SLC39A7	2.394
ZBTB42	2.394
KRT19	2.394
KIAA0922	2.394
HNRNPU	2.394
MAP3K10	2.394
MED29	2.394
CARM1	2.394
PDGFRB	2.394
CYP1B1	2.394
WDR41	2.394
HIST1H3C	2.394
CENPA	2.394
ZNF14	2.394
RGS19	2.394
ASF1B	2.394
HES7	2.394
KCNK1	2.394
OPCML	2.394
KCNN1	2.394
PPARGC1A	2.394
ATP6V0E1	2.394
GPT2	2.394
FBXO45	2.394
PRR3	2.394
TBC1D29	2.394
XPNPEP3	2.394
GUCA1B	2.394
NAMPT	2.394
GTF2E2	2.394
CES2	2.394
CCDC124	2.394
BRAT1	2.394
AKAP11	2.394
CAND2	2.394
C9	2.394
MOGAT3	2.394
UFSP1	2.394
ZBED4	2.394
ZFP14	2.394
CREBRF	2.394
CNTFR	2.394
PDE5A	2.394
TCEB1	2.394
CCDC71L	2.394
AGAP1	2.394
RANBP9	2.394
UBE2E1	2.394
KIAA0355	2.394
RSAD2	2.394
KIAA1456	2.394
HUNK	2.394
S100A1	2.394
FN3KRP	2.394
LRP10	2.394
CTSA	2.394
CHIT1	2.394
B4GALNT2	2.394
PDE9A	2.394
XKR4	2.394
RNF112	2.394
ADNP2	2.394
TCF12	2.394
NBPF1	2.394
DMXL2	2.394
PRKAB1	2.394
NCKAP5	2.394
ANKRD34C	2.394
MDH2	2.394
APOA2	2.394
COL11A1	2.394
DDX51	2.394
SBDS	2.394
UBXN2A	2.394
PTPRT	2.394
DIXDC1	2.394
PLP1	2.394
ADCK4	2.394
ITGAX	2.394
C6orf89	2.394
ZNF444	2.394
CT47A9	2.394
PPP1R18	2.394
GPM6B	2.394
BLOC1S5	2.394
MVD	2.394
STAG2	2.394
SMIM3	2.394
DMC1	2.394
HERPUD2	2.394
PIGZ	2.394
PLK5	2.394
THAP9	2.394
NUDT1	2.394
HPCA	2.394
WASL	2.394
WDR73	2.394
TMEM210	2.394
FLG	2.394
HIVEP1	2.394
CDKN2B	2.394
UGT2B28	2.394
USP51	2.394
BAAT	2.394
PEX7	2.394
STK11IP	2.394
KCNJ4	2.394
CCBL1	2.394
MYCL	2.394
SERPINE3	2.394
RPS6KB2	2.394
NCCRP1	2.394
TXNL1	2.394
CARD6	2.394
GPHN	2.394
TMEM39A	2.394
RC3H2	2.394
RGCC	2.394
VSTM5	2.394
CHMP3	2.394
PRMT2	2.394
HIST1H2AK	2.394
UPF1	2.394
STARD5	2.394
DTX4	2.394
LCE1C	2.394
ZCCHC13	2.394
SLF2	2.394
NATD1	2.394
TRAPPC12	2.394
LSM11	2.394
CACNA1H	2.394
CADM2	2.394
GPBP1	2.394
CPA4	2.394
LYPD2	2.394
AMBRA1	2.394
NOS1AP	2.394
MIS12	2.394
ODF1	2.394
DAPK2	2.394
TGFBR3	2.394
HNRNPCL2	2.394
TTC9C	2.394
PDS5B	2.394
SSX2B	2.394
MOGAT1	2.394
ZNF773	2.394
PGAP2	2.394
FER1L6	2.394
FOXS1	2.394
GJB2	2.394
SMPD1	2.394
HACD1	2.394
MRPL24	2.394
RENBP	2.394
PLEKHM3	2.394
CT47A7	2.394
CEP76	2.394
OR7A5	2.394
STARD6	2.394
PPP1R1A	2.394
ALG1L2	2.394
AXIN1	2.394
OGN	2.394
NDUFS3	2.394
SLC6A1	2.394
TRIM52	2.394
IGFBP4	2.394
LONP2	2.394
XXYLT1	2.394
LMNTD1	2.394
CD8B	2.394
SLC5A7	2.394
C16orf93	2.394
HIST1H1A	2.394
RPL13	2.394
WNK1	2.394
TEPP	2.394
BNIP1	2.394
EIF2S2	2.394
OBSL1	2.394
KIAA1671	2.394
PRELID2	2.394
TTI2	2.394
TSPAN9	2.394
IFNA1	2.394
ADH1A	2.394
RB1CC1	2.394
SALL4	2.394
CRYZ	2.394
MGST3	2.394
FRG1	2.394
ILK	2.394
ONECUT2	2.394
DHX32	2.394
PPP1R14D	2.394
ARHGAP20	2.394
SEMA4D	2.394
OR10H5	2.394
EMILIN2	2.394
INHBE	2.394
GSKIP	2.394
SPP2	2.394
TSNARE1	2.394
ZNF502	2.394
TRPC3	2.394
PHPT1	2.394
SNCAIP	2.394
C14orf39	2.394
TMIGD3	2.394
LRRC74A	2.394
FAM43A	2.394
MRC1	2.394
KLRC3	2.394
BEGAIN	2.394
ABHD17C	2.394
TMEM97	2.394
CWC22	2.394
HCAR2	2.394
HMOX1	2.394
FAM65A	2.394
APP	2.394
TMED1	2.394
SCNN1A	2.394
P2RX6	2.394
ANAPC7	2.394
TAC1	2.394
PSENEN	2.394
ARHGAP31	2.394
PALM2	2.394
CPSF6	2.394
FAM24B	2.394
USH1G	2.394
FZD4	2.394
OR4A15	2.394
RNPS1	2.394
SAXO1	2.394
TFF2	2.394
IRF6	2.394
SLAMF8	2.394
NAT8B	2.394
KLHL34	2.394
C15orf62	2.394
NT5C3B	2.394
WWTR1	2.394
TMEM38A	2.394
RGS14	2.394
TAF9	2.394
MRAP	2.394
TPGS1	2.394
TFF3	2.394
SLC30A10	2.394
DIO2	2.394
C1orf226	2.394
MED25	2.394
PCDHGB1	2.394
OR5R1	2.394
DUSP15	2.394
TCEANC2	2.394
FES	2.394
IGFL1	2.394
WFDC1	2.394
BLVRA	2.394
HTR4	2.394
PITX2	2.394
PTPMT1	2.394
TMEM88	2.394
SERPINB13	2.394
ADAM11	2.394
DPH2	2.394
GNAO1	2.394
CXCL17	2.394
XBP1	2.394
ZNF551	2.394
IFI27L2	2.394
DTWD2	2.394
FNDC1	2.394
WDR76	2.394
FHL1	2.394
TSHZ3	2.394
RSRC2	2.394
UNKL	2.394
HOXD1	2.394
STRADA	2.394
ADAMTS15	2.394
EIF3E	2.394
TMEM132A	2.394
NOVA1	2.394
NMB	2.394
ATPAF1	2.394
DLG5	2.394
FMOD	2.394
LPAR1	2.394
SH2D7	2.394
TOB2	2.394
ELF5	2.394
MPST	2.394
CCDC38	2.394
PTPRK	2.394
SF3A1	2.394
PRR18	2.394
ITGB7	2.394
PRDM10	2.394
GDPD1	2.394
RAB6C	2.394
TIMM13	2.394
C21orf59	2.394
NAGLU	2.394
POMT1	2.394
LCE1B	2.394
PDYN	2.394
ZCCHC24	2.394
PHB	2.394
POU3F1	2.394
FOXA3	2.394
DEFB114	2.394
ASAH1	2.394
PCP4	2.394
ZBTB7A	2.394
FAM3D	2.394
MT1M	2.394
AFF1	2.394
C9orf9	2.394
ELMOD3	2.394
SLC27A2	2.394
TMTC4	2.394
LDHD	2.394
ZDHHC3	2.394
SPAG9	2.394
RHOXF2	2.394
ITGB3BP	2.394
POLR1D	2.394
CSF1	2.394
TBPL1	2.394
ZNF430	2.394
PRMT7	2.394
UBE2S	2.394
ATP1B3	2.394
ZNF791	2.394
MATK	2.394
TGFBR3L	2.394
IL34	2.394
PANK3	2.394
FAM45A	2.394
NDUFA5	2.394
CYLD	2.394
CFH	2.394
UGP2	2.394
GHITM	2.394
USMG5	2.394
CASC10	2.394
SNX20	2.394
ZNF709	2.394
MOB3C	2.394
ABRACL	2.394
CDK14	2.394
C1orf186	2.394
RNF2	2.394
CLEC3A	2.394
OR13C3	2.394
KAT8	2.394
SIRT1	2.394
SLC9A9	2.394
TMTC1	2.394
KRT5	2.394
C1QTNF1	2.394
ASB5	2.394
ND2	2.394
HTR5A	2.394
PAGE5	2.394
IL12B	2.394
ADAM28	2.394
PNMA5	2.394
DGKI	2.394
CEP55	2.394
DNAJC17	2.394
CRYAA	2.394
SYNC	2.394
C1orf43	2.394
EEF1E1	2.394
ZC3HC1	2.394
GOLIM4	2.394
MAP3K13	2.394
SETD1A	2.394
ZNF486	2.394
ABTB2	2.394
CEACAM8	2.394
PMM2	2.394
NXPE2	2.394
MTRNR2L1	2.394
IL16	2.394
SGOL2	2.394
TSC22D2	2.394
ACP6	2.394
TTF2	2.394
SS18L1	2.394
DMKN	2.394
TUBB3	2.394
TPSB2	2.394
C19orf44	2.394
MOB1B	2.394
KCNJ8	2.394
ZNF202	2.394
GFOD1	2.394
ADAM12	2.394
PPWD1	2.394
GPNMB	2.394
SLC22A25	2.394
SPATA31A3	2.394
ABHD16B	2.394
RPS3A	2.394
FUCA1	2.394
DEXI	2.394
ZNF34	2.394
ZIC3	2.394
ATP6V1G3	2.394
NHLRC4	2.394
CLCA4	2.394
TBC1D4	2.394
DIS3L	2.394
ACVR1	2.394
NDUFB6	2.394
SIDT1	2.394
SEC14L5	2.394
OAZ3	2.394
CSAD	2.394
ADAMTS6	2.394
PEX11G	2.394
WDR78	2.394
COMMD6	2.394
DIEXF	2.394
PIAS1	2.394
SNUPN	2.394
QPCT	2.394
ZNF789	2.394
ASB2	2.394
CNPY4	2.394
EXOC2	2.394
BEND4	2.394
SULT1C4	2.394
CLASP1	2.394
LOC81691	2.394
MAK	2.394
PBK	2.394
DDX20	2.394
TNS1	2.394
CMTM1	2.394
OR5AU1	2.394
ZNF491	2.394
ARHGEF26	2.394
GTF2A1L	2.394
DDI2	2.394
SSR3	2.394
OR2F2	2.394
ZNF217	2.394
SPG20	2.394
TBC1D5	2.394
MYBPC2	2.394
LZTS1	2.394
HCST	2.394
ADO	2.394
SLC25A27	2.394
NIPSNAP3B	2.394
JMY	2.394
CLEC2D	2.394
PALM3	2.394
FKBP1A	2.394
AMPH	2.394
NECAB3	2.394
OPN3	2.394
C11orf42	2.394
OR1D2	2.394
ZNF418	2.394
GPC5	2.394
UHRF1	2.394
GRM2	2.394
ADH7	2.394
KIAA1841	2.394
PLEKHA8	2.394
KANSL3	2.394
FAM162A	2.394
ARIH2	2.394
AFF4	2.394
PRKAG2	2.394
VPS37D	2.394
RBMY1J	2.394
ASPRV1	2.394
PROK2	2.394
IQSEC2	2.394
MAP2K4	2.394
ZFHX2	2.394
IRF1	2.394
FRMPD3	2.394
PTCD2	2.394
DNMT3A	2.394
CKLF	2.394
BPTF	2.394
BRS3	2.394
IQGAP1	2.394
MRGPRX3	2.394
GNB2	2.394
TMPRSS4	2.394
OR2T12	2.394
UBTD1	2.394
USP35	2.394
EXO5	2.394
ELF1	2.394
CAPN15	2.394
GPX4	2.394
CFAP221	2.394
LRPAP1	2.394
ERF	2.394
EPB41L1	2.394
ZNF653	2.394
RAMP2	2.394
SGK223	2.394
TBC1D16	2.394
ZMAT5	2.394
TMEM95	2.394
MRPL28	2.394
MRPL55	2.394
CFAP45	2.394
STK26	2.394
ASIC1	2.394
GRB10	2.394
NRG1	2.394
MDN1	2.394
KLHDC4	2.394
CTTNBP2	2.394
MYT1L	2.394
NCOR2	2.394
TMEM212	2.394
GLIPR1L1	2.394
C10orf2	2.394
OR2L13	2.394
MLH1	2.394
SLC13A2	2.394
HOPX	2.394
GDI1	2.394
RINT1	2.394
MGAT1	2.394
TRIAP1	2.394
CCND3	2.394
MYOM3	2.394
SLC38A10	2.394
SLC6A15	2.394
PPY	2.394
FAM174A	2.394
LARP4B	2.394
PALMD	2.394
SHMT1	2.394
FURIN	2.394
ILF3	2.394
VAMP3	2.394
LRRC1	2.394
DEFB1	2.394
APOL4	2.394
GNA12	2.394
FBXO21	2.394
MPDU1	2.394
NUPR1L	2.394
RCBTB2	2.394
TFDP1	2.394
CSTF2	2.394
ASNA1	2.394
ACTBL2	2.394
MTFP1	2.394
STX11	2.394
TRMT61A	2.394
NMRK1	2.394
PHF3	2.394
KRTAP10-3	2.394
TMEM244	2.394
ABAT	2.394
NLRP10	2.394
SMARCB1	2.394
ABCD4	2.394
TFEC	2.394
BCORL1	2.394
TSPAN6	2.394
ZNHIT6	2.394
IMPAD1	2.394
NFKB1	2.394
IPP	2.394
ZBTB22	2.394
CNIH4	2.394
GALNT18	2.394
ITSN1	2.394
ELOF1	2.394
ZBTB17	2.394
OR1A1	2.394
TEKT5	2.394
SLC38A1	2.394
CAPN5	2.394
GJA8	2.394
ARMC1	2.394
SOX4	2.394
KRTAP9-1	2.394
ADRBK2	2.394
EML1	2.394
VN1R2	2.394
EDNRA	2.394
TPTE	2.394
RHOU	2.394
EPN2	2.394
PRR22	2.394
ZNF732	2.394
GATA6	2.394
CLTC	2.394
GATS	2.394
C1orf233	2.394
TOX3	2.394
RPS15	2.394
LRRFIP2	2.394
TSPY3	2.394
CELA1	2.394
SRRM4	2.394
LAMC3	2.394
SMIM19	2.394
ZNF140	2.394
NUDT18	2.394
FEZF2	2.394
CD244	2.394
CLIC3	2.394
LRRC52	2.394
CCDC114	2.394
RPS11	2.394
TXNDC17	2.394
C10orf126	2.394
FAM19A3	2.394
FREM3	2.394
HNRNPCL1	2.394
HMG20B	2.394
CD38	2.394
SSX5	2.394
NGFR	2.394
ISG15	2.394
ZNF835	2.394
RAI14	2.394
MC2R	2.394
SDHAF1	2.394
FADS6	2.394
EXOC3L2	2.394
MPHOSPH8	2.394
PHF12	2.394
ZMYND10	2.394
FGF21	2.394
RBP3	2.394
C20orf173	2.394
GBF1	2.394
EGFL8	2.394
SLITRK6	2.394
BRSK1	2.394
LDHC	2.394
TMEM108	2.394
C19orf24	2.394
ZNF142	2.394
SPDYE3	2.394
STEAP3	2.394
APIP	2.394
LOXL1	2.394
ABI1	2.394
ORMDL1	2.394
ZNF865	2.394
OLFML2B	2.394
GALNTL5	2.394
VBP1	2.394
NAT8	2.394
SELO	2.394
PSMB7	2.394
TPD52	2.394
ATP8B2	2.394
TOMM5	2.394
WDR59	2.394
AMBN	2.394
FAAP20	2.394
FAM170B	2.394
RAB43	2.394
OR2L5	2.394
TSPAN5	2.394
PPP2R2D	2.394
PBOV1	2.394
ARMC7	2.394
ZNF354C	2.394
KRTAP3-1	2.394
FAM35A	2.394
ADPRH	2.394
C6orf25	2.394
FBXO5	2.394
BRD7	2.394
KRTAP15-1	2.394
UTS2	2.394
IL11RA	2.394
CENPC	2.394
KCNJ2	2.394
GRID1	2.394
MBNL3	2.394
MEN1	2.394
TRAF3IP2	2.394
ZNF662	2.394
AKR1C3	2.394
ZNF407	2.394
FUT4	2.394
CD74	2.394
GPR84	2.394
CCDC130	2.394
COMMD1	2.394
NAALAD2	2.394
ALG5	2.394
PDE12	2.394
MPP7	2.394
IDH3B	2.394
SCN3B	2.394
PCYT1A	2.394
CT47A5	2.394
TRIM16L	2.394
PSMA3	2.394
IBTK	2.394
RYR1	2.394
KRT77	2.394
SAMD7	2.394
MKS1	2.394
NPM1	2.394
GP1BB	2.394
HIST2H2BE	2.394
ALG1L	2.394
RPL7L1	2.394
GPR6	2.394
ISL1	2.394
USF1	2.394
MSANTD2	2.394
GTF2I	2.394
KRTAP24-1	2.394
WFDC5	2.394
MRPL57	2.394
LELP1	2.394
NFAM1	2.394
DSTN	2.394
NTF4	2.394
ZHX1-C8orf76	2.394
GLIPR1L2	2.394
PDE6G	2.394
RBM45	2.394
BBC3	2.394
HDAC1	2.394
PHOSPHO2	2.394
ZNF70	2.394
OSTN	2.394
TMEM63C	2.394
UBE2Q2L	2.394
SNAI3	2.394
FBXW12	2.394
RAI1	2.394
COX6C	2.394
RBM34	2.394
FLRT3	2.394
MPPED1	2.394
AAMP	2.394
USP38	2.394
OR5B21	2.394
GALR1	2.394
ZDHHC1	2.394
CPSF4	2.394
C14orf2	2.394
ZNF385A	2.394
FMO3	2.394
IER3IP1	2.394
KCNQ3	2.394
MRO	2.394
MAPKAPK3	2.394
EFHC2	2.394
ZNF844	2.394
SHISA2	2.394
MTX1	2.394
ARRDC4	2.394
SRA1	2.394
PFKM	2.394
STUB1	2.394
IL1R1	2.394
RPL28	2.394
ZNF263	2.394
LYZL2	2.394
GCFC2	2.394
OLFM3	2.394
DEDD	2.394
CDH2	2.394
NUPL1	2.394
MRPL3	2.394
PRPS1L1	2.394
SIGLEC8	2.394
GGNBP2	2.394
FAM65C	2.394
LFNG	2.394
SUGCT	2.394
PMCH	2.394
NCR3	2.394
TPX2	2.394
ADD2	2.394
C2orf42	2.394
XYLT2	2.394
MSH4	2.394
PXK	2.394
SNX10	2.394
TRMT12	2.394
STK40	2.394
PIGY	2.394
CPNE1	2.394
GAPDH	2.394
EBPL	2.394
POLR2L	2.394
HIST2H4A	2.394
FAM118B	2.394
OR52B6	2.394
E2F3	2.394
FAM171A2	2.394
RAB40B	2.394
GORAB	2.394
ZNF677	2.394
DOK3	2.394
IKBKG	2.394
CDC37L1	2.394
ARHGAP21	2.394
CCDC14	2.394
LAMB1	2.394
PNPLA6	2.394
SNRPG	2.394
ISOC1	2.394
COL20A1	2.394
TCAF1	2.394
DUSP2	2.394
POLR2J3	2.394
WDR17	2.394
ARSH	2.394
ZFP91	2.394
TRAF2	2.394
IP6K2	2.394
TRIM22	2.394
ERICH4	2.394
NEIL2	2.394
CLIC4	2.394
ZFAND4	2.394
LSMEM2	2.394
AIMP2	2.394
TTPAL	2.394
FUNDC1	2.394
LSM12	2.394
MZF1	2.394
FNDC5	2.394
IQCJ-SCHIP1	2.394
SRCAP	2.394
FKBP15	2.394
PTGDS	2.394
CNGA2	2.394
PIP5KL1	2.394
KRTAP10-10	2.394
FCN2	2.394
ZNF705B	2.394
CYP24A1	2.394
DNAJB11	2.394
MAP2K3	2.394
CREM	2.394
ACSS2	2.394
TIMM23	2.394
IRX2	2.394
EIF4E	2.394
ENO1	2.394
RASSF10	2.394
MTSS1	2.394
IFNA8	2.394
RPP25	2.394
DSC3	2.394
DEFA4	2.394
SMC5	2.394
ERVH48-1	2.394
COL4A3	2.394
CKAP2L	2.394
UBE2V1	2.394
EGR2	2.394
KDM4D	2.394
SYNPR	2.394
NAV2	2.394
FSTL1	2.394
SH3RF3	2.394
AHNAK2	2.394
CCR9	2.394
SDC2	2.394
CDK13	2.394
ACIN1	2.394
THBS3	2.394
DPPA2	2.394
ATCAY	2.394
CHMP1A	2.394
NPAS1	2.394
MAP7D2	2.394
UBE2L6	2.394
ZFP69	2.394
HS3ST5	2.394
GAN	2.394
FCGR1B	2.394
GPR157	2.394
CTR9	2.394
ICE2	2.394
TMEM74B	2.394
VGLL4	2.394
POLR3F	2.394
CSRP2BP	2.394
NDUFA4L2	2.394
PLEKHA6	2.394
ATG9B	2.394
USP49	2.394
CST7	2.394
ARL8B	2.394
CDH19	2.394
OBSCN	2.394
MAP4K3	2.394
SDK1	2.394
KHDRBS2	2.394
CDKL2	2.394
PABPN1L	2.394
C18orf8	2.394
TBC1D2	2.394
RPL36	2.394
SPRY3	2.394
LAMTOR4	2.394
MYH8	2.394
UBXN8	2.394
NR0B2	2.394
RAD21	2.394
SLC39A6	2.394
CLEC4E	2.394
PITPNM3	2.394
ZUFSP	2.394
MS4A8	2.394
RPS29	2.394
URB1	2.394
LPPR3	2.394
SYTL2	2.394
PSORS1C2	2.394
FAM175B	2.394
FBXO40	2.394
RPAP1	2.394
ZNF729	2.394
LKAAEAR1	2.394
CLPSL1	2.394
GPC1	2.394
TLCD1	2.394
ULBP3	2.394
GBA2	2.394
SHE	2.394
SPINK8	2.394
DSTYK	2.394
DAG1	2.394
CLEC18B	2.394
TAPBP	2.394
SYAP1	2.394
CXCL11	2.394
EFNA4	2.394
CD69	2.394
MYRFL	2.394
ADAT1	2.394
TDRD15	2.394
MED20	2.394
MEF2BNB-MEF2B	2.394
SMAD4	2.394
CTNND2	2.394
XKR6	2.394
AUH	2.394
AGO2	2.394
ERI2	2.394
ZNF513	2.394
OR5AP2	2.394
METTL21B	2.394
ZP1	2.394
SIGLEC6	2.394
CDC42BPG	2.394
WDR70	2.394
CPB2	2.394
OR11H1	2.394
CLEC5A	2.394
MDGA2	2.394
RNLS	2.394
WBP5	2.394
TTC23L	2.394
ITGA5	2.394
PSKH2	2.394
LAMP5	2.394
KRT78	2.394
TXNDC11	2.394
BBS2	2.394
CXCR4	2.394
ZAP70	2.394
FGF18	2.394
IL1RL2	2.394
FOXE1	2.394
ICOSLG	2.394
ARV1	2.394
ADGRL3	2.394
RNF123	2.394
A2ML1	2.394
AKR1B15	2.394
SIX6	2.394
CD177	2.394
CXXC1	2.394
SLC22A16	2.394
AP3M2	2.394
OR2H1	2.394
KNG1	2.394
MUC7	2.394
GYG1	2.394
GCDH	2.394
VNN3	2.394
FHOD1	2.394
OR7C1	2.394
ZNF485	2.394
AP2B1	2.394
BHMT2	2.394
2024-03-02	2.394
FAM220A	2.394
WISP3	2.394
LHX3	2.394
PLA2G2E	2.394
TDP2	2.394
MYH7B	2.394
KRT12	2.394
EME2	2.394
LUC7L3	2.394
CYP3A5	2.394
APOBR	2.394
CYP2F1	2.394
XPNPEP1	2.394
GPBAR1	2.394
CCKAR	2.394
NMD3	2.394
DHRS7B	2.394
DRG1	2.394
COX5B	2.394
GPR12	2.394
MRPS17	2.394
SCOC	2.394
IL5RA	2.394
TMEM242	2.394
CDHR2	2.394
APBA1	2.394
PSEN1	2.394
SLC13A1	2.394
EPC1	2.394
CALR	2.394
HR	2.394
CAMLG	2.394
ITGA9	2.394
RTFDC1	2.394
OR10AD1	2.394
KCNJ12	2.394
AMER3	2.394
ZACN	2.394
PCCA	2.394
GAGE6	2.394
RAP1GAP2	2.394
TMPRSS6	2.394
C1orf35	2.394
TPRA1	2.394
EHBP1	2.394
NFIB	2.394
NDUFB10	2.394
TWISTNB	2.394
XRCC5	2.394
MPC1L	2.394
MTSS1L	2.394
CECR2	2.394
CR1	2.394
TRPC7	2.394
CEBPG	2.394
DIMT1	2.394
OR13A1	2.394
KIF3C	2.394
NDRG1	2.394
ZSCAN20	2.394
TMEM170B	2.394
HCCS	2.394
OBP2A	2.394
PCDHB5	2.394
RALB	2.394
LPIN2	2.394
PLIN4	2.394
PAPOLG	2.394
COMP	2.394
DUPD1	2.394
KERA	2.394
TP53TG3B	2.394
ENY2	2.394
BUB1B	2.394
MYLK4	2.394
ANKZF1	2.394
LIPN	2.394
G6PD	2.394
LMBR1	2.394
GNAT1	2.394
CYGB	2.394
STON2	2.394
PURG	2.394
PRKAR1A	2.394
CENPI	2.394
FAM168B	2.394
FAM76A	2.394
LANCL1	2.394
OR5P3	2.394
HLA-A	2.394
ZYG11B	2.394
CKAP5	2.394
DNASE1L2	2.394
ZFP28	2.394
METTL25	2.394
FUT8	2.394
PMF1-BGLAP	2.394
CFAP70	2.394
PRRT1	2.394
CTSH	2.394
PDLIM2	2.394
GSTM2	2.394
B3GNT2	2.394
FLYWCH1	2.394
GOLGA8H	2.394
APEX1	2.394
ZNF606	2.394
ZFYVE1	2.394
FAM231A	2.394
FBXO9	2.394
TMC2	2.394
SPPL2B	2.394
CGNL1	2.394
RETSAT	2.394
ZNF155	2.394
LTBP4	2.394
ORC5	2.394
CAPN10	2.394
VPS9D1	2.394
HPX	2.394
LARP1	2.394
HIGD2A	2.394
GPR89B	2.394
MELK	2.394
MAGEA9	2.394
RESP18	2.394
HMGXB3	2.394
PLVAP	2.394
ABCB10	2.394
COMMD5	2.394
SLC8B1	2.394
DFNA5	2.394
UTY	2.394
PPM1E	2.394
CLCNKB	2.394
HLX	2.394
CNIH3	2.394
ZAN	2.394
PRSS54	2.394
CNNM2	2.394
TNFRSF4	2.394
ZNF829	2.394
ASPG	2.394
ZBTB47	2.394
OR4S2	2.394
ADPRHL2	2.394
ACBD3	2.394
USP18	2.394
SREK1	2.394
COTL1	2.394
PITPNB	2.394
TMEM47	2.394
CC2D1B	2.394
COASY	2.394
GNL3L	2.394
GLA	2.394
GALR3	2.394
TFAP2D	2.394
CA12	2.394
C19orf25	2.394
PPP1R35	2.394
DCTN5	2.394
GLOD5	2.394
B3GALNT1	2.394
SIX1	2.394
SLC35D3	2.394
SLC12A2	2.394
CYP17A1	2.394
PHF21A	2.394
TEX33	2.394
GPANK1	2.394
CSNK1G3	2.394
IL2RG	2.394
NUP210L	2.394
VWA1	2.394
HIGD1C	2.394
C1orf101	2.394
FXYD4	2.394
PRDX2	2.394
MFSD7	2.394
POP1	2.394
INSR	2.394
FOLH1	2.394
TMEM30A	2.394
FAT1	2.394
PFDN2	2.394
DDX55	2.394
DCST1	2.394
MRPL18	2.394
KRTAP19-3	2.394
HDAC11	2.394
TBCCD1	2.394
CYSLTR2	2.394
MED4	2.394
LRCOL1	2.394
C7orf62	2.394
MXD1	2.394
CD53	2.394
SCIN	2.394
ZNF410	2.394
KCTD11	2.394
MPHOSPH10	2.394
ERO1B	2.394
ZNF283	2.394
KAZN	2.394
SCNN1G	2.394
RDH13	2.394
TBC1D22B	2.394
PROS1	2.394
PCDHA10	2.394
DYRK4	2.394
AZIN2	2.394
SEPHS1	2.394
DQX1	2.394
C7orf43	2.394
GJA1	2.394
LEPROT	2.394
SFRP2	2.394
ZNF813	2.394
RNF25	2.394
UBR4	2.394
MPPE1	2.394
TSSK4	2.394
IKZF4	2.394
PTBP3	2.394
ARC	2.394
HSPA4L	2.394
UBL4A	2.394
SUPT6H	2.394
DYM	2.394
AGAP5	2.394
RAB3GAP1	2.394
RASSF1	2.394
MYO9B	2.394
INTS8	2.394
ENOX1	2.394
SEL1L3	2.394
ST6GALNAC4	2.394
GFM2	2.394
SPPL2A	2.394
YPEL3	2.394
RAB11FIP5	2.394
ANG	2.394
QDPR	2.394
2024-03-03	2.394
UGT1A6	2.394
TPBGL	2.394
ERI3	2.394
DUX4	2.394
CHP2	2.394
TGFB1	2.394
TOMM70A	2.394
COPS2	2.394
ASAP3	2.394
IQCF3	2.394
TNFAIP8L2-SCNM1	2.394
ATP11C	2.394
TTLL10	2.394
FAM73B	2.394
TCEAL8	2.394
EIF5B	2.394
ZNF221	2.394
SWAP70	2.394
NELL1	2.394
NIT1	2.394
FAM228A	2.394
C17orf59	2.394
OR5K1	2.394
MMADHC	2.394
FBXO2	2.394
DEFB104A	2.394
SNX6	2.394
GSC	2.394
SH2D1A	2.394
RGS12	2.394
[truncated: 14,384 more rows]

## Sheet: Table S7
Table S7 transcription factor gene set from GeneCards
Species	Symbol
Homo_sapiens	Ahr::Arnt
Homo_sapiens	RUNX1
Homo_sapiens	TFAP2A
Homo_sapiens	Arnt
Homo_sapiens	Ar
Homo_sapiens	TBXT
Homo_sapiens	PAX5
Homo_sapiens	NR2F1
Homo_sapiens	CREB1
Homo_sapiens	Ddit3::Cebpa
Homo_sapiens	E2F1
Homo_sapiens	NFIL3
Homo_sapiens	EN1
Homo_sapiens	ELK1
Homo_sapiens	Mecom
Homo_sapiens	FOXF2
Homo_sapiens	FOXD1
Homo_sapiens	FOXC1
Homo_sapiens	FOXL1
Homo_sapiens	GATA1
Homo_sapiens	GATA2
Homo_sapiens	GATA3
Homo_sapiens	GFI1
Homo_sapiens	KLF4
Homo_sapiens	Foxq1
Homo_sapiens	Foxd3
Homo_sapiens	FOXI1
Homo_sapiens	HLF
Homo_sapiens	HNF1A
Homo_sapiens	FOXA2
Homo_sapiens	NHLH1
Homo_sapiens	IRF1
Homo_sapiens	IRF2
Homo_sapiens	MEF2A
Homo_sapiens	MZF1
Homo_sapiens	MZF1(var.2)
Homo_sapiens	MAX
Homo_sapiens	MAX::MYC
Homo_sapiens	NFYA
Homo_sapiens	GABPA
Homo_sapiens	NKX2-5
Homo_sapiens	Pparg::Rxra
Homo_sapiens	PPARG
Homo_sapiens	Pax2
Homo_sapiens	PAX4
Homo_sapiens	PAX6
Homo_sapiens	PBX1
Homo_sapiens	RORA
Homo_sapiens	RORA(var.2)
Homo_sapiens	RREB1
Homo_sapiens	RXRA::VDR
Homo_sapiens	PRRX2
Homo_sapiens	ELK4
Homo_sapiens	SOX9
Homo_sapiens	Sox17
Homo_sapiens	SP1
Homo_sapiens	SPI1
Homo_sapiens	SPIB
Homo_sapiens	SRF
Homo_sapiens	SRY
Homo_sapiens	Sox5
Homo_sapiens	ZNF143
Homo_sapiens	NFE2L1
Homo_sapiens	TEAD1
Homo_sapiens	TAL1::TCF3
Homo_sapiens	Hand1::Tcf3
Homo_sapiens	USF1
Homo_sapiens	YY1
Homo_sapiens	ETS1
Homo_sapiens	FOS::JUN
Homo_sapiens	MYB
Homo_sapiens	REL
Homo_sapiens	CEBPA
Homo_sapiens	ZEB1
Homo_sapiens	MYCN
Homo_sapiens	NFKB1
Homo_sapiens	TP53
Homo_sapiens	RELA
Homo_sapiens	TBP
Homo_sapiens	HLTF
Homo_sapiens	Spz1
Homo_sapiens	ESR1
Homo_sapiens	NR3C1
Homo_sapiens	HNF4A
Homo_sapiens	NR1H2::RXRA
Homo_sapiens	Znf423
Homo_sapiens	Mafb
Homo_sapiens	NFIC::TLX1
Homo_sapiens	Nkx3-2
Homo_sapiens	Nkx3-1
Homo_sapiens	Nobox
Homo_sapiens	ZNF354C
Homo_sapiens	HINFP
Homo_sapiens	PDX1
Homo_sapiens	Lhx3
Homo_sapiens	ELF5
Homo_sapiens	STAT1
Homo_sapiens	REST
Homo_sapiens	CTCF
Homo_sapiens	GATA1::TAL1
Homo_sapiens	ESRRB
Homo_sapiens	Pou5f1::Sox2
Homo_sapiens	SOX2
Homo_sapiens	STAT3
Homo_sapiens	TFCP2
Homo_sapiens	Zfx
Homo_sapiens	MYC
Homo_sapiens	FOXA1
Homo_sapiens	EWSR1-FLI1
Homo_sapiens	Nfe2l2
Homo_sapiens	Arid3a
Homo_sapiens	NFATC2
Homo_sapiens	HNF1B
Homo_sapiens	EBF1
Homo_sapiens	INSM1
Homo_sapiens	FEV
Homo_sapiens	FOXO3
Homo_sapiens	HOXA5
Homo_sapiens	RARA::RXRA
Homo_sapiens	NR4A2
Homo_sapiens	NFIC
Homo_sapiens	EGR1
Homo_sapiens	PLAG1
Homo_sapiens	Nr2e3
Homo_sapiens	ESR2
Homo_sapiens	ARNT::HIF1A
Homo_sapiens	SOX10
Homo_sapiens	Atoh1
Homo_sapiens	BATF::JUN
Homo_sapiens	BCL6
Homo_sapiens	BHLHE40
Homo_sapiens	CDX2
Homo_sapiens	CEBPB
Homo_sapiens	Crx
Homo_sapiens	DUX4
Homo_sapiens	E2F3
Homo_sapiens	E2F4
Homo_sapiens	E2F6
Homo_sapiens	EGR2
Homo_sapiens	ELF1
Homo_sapiens	ERG
Homo_sapiens	FLI1
Homo_sapiens	FOS
Homo_sapiens	FOSL1
Homo_sapiens	FOSL2
Homo_sapiens	FOXH1
Homo_sapiens	Foxo1
Homo_sapiens	FOXP1
Homo_sapiens	GATA4
Homo_sapiens	Gfi1b
Homo_sapiens	HNF4G
Homo_sapiens	HOXC9
Homo_sapiens	HSF1
Homo_sapiens	JUN
Homo_sapiens	JUN(var.2)
Homo_sapiens	JUNB
Homo_sapiens	JUND
Homo_sapiens	JUND(var.2)
Homo_sapiens	Klf1
Homo_sapiens	Nr1h3::Rxra
Homo_sapiens	MAFF
Homo_sapiens	MAFK
Homo_sapiens	MEF2C
Homo_sapiens	MEIS1
Homo_sapiens	MYOD1
Homo_sapiens	MYOG
Homo_sapiens	MAF::NFE2
Homo_sapiens	NFYB
Homo_sapiens	Nkx2-5(var.2)
Homo_sapiens	NR2C2
Homo_sapiens	Nr5a2
Homo_sapiens	NRF1
Homo_sapiens	POU2F2
Homo_sapiens	PRDM1
Homo_sapiens	RFX1
Homo_sapiens	RFX5
Homo_sapiens	RUNX2
Homo_sapiens	Rxra
Homo_sapiens	SMAD2::SMAD3::SMAD4
Homo_sapiens	Sox3
Homo_sapiens	Sox6
Homo_sapiens	SP2
Homo_sapiens	STAT1::STAT2
Homo_sapiens	Stat4
Homo_sapiens	Stat5a::Stat5b
Homo_sapiens	Stat6
Homo_sapiens	Tcf12
Homo_sapiens	TCF3
Homo_sapiens	TCF7L2
Homo_sapiens	TFAP2C
Homo_sapiens	TP63
Homo_sapiens	USF2
Homo_sapiens	ZBTB33
Homo_sapiens	ZNF263
Homo_sapiens	Bach1::Mafk
Homo_sapiens	ESRRA
Homo_sapiens	FOXP2
Homo_sapiens	HOXA9
Homo_sapiens	SREBF1
Homo_sapiens	SREBF2
Homo_sapiens	THAP1
Homo_sapiens	EHF
Homo_sapiens	KLF5
Homo_sapiens	RFX2
Homo_sapiens	Arid3b
Homo_sapiens	Arid5a
Homo_sapiens	Arntl
Homo_sapiens	Atf1
Homo_sapiens	ATF3
Homo_sapiens	NFAT5
Homo_sapiens	Bhlha15
Homo_sapiens	Creb3l2
Homo_sapiens	CREM
Homo_sapiens	DMRT3
Homo_sapiens	Dux
Homo_sapiens	EMX1
Homo_sapiens	FOXG1
Homo_sapiens	Foxj2
Homo_sapiens	Gmeb1
Homo_sapiens	HES2
Homo_sapiens	LBX1
Homo_sapiens	LIN54
Homo_sapiens	MITF
Homo_sapiens	mix-a
Homo_sapiens	Mlxip
Homo_sapiens	NEUROG1
Homo_sapiens	NFATC1
Homo_sapiens	NFATC3
Homo_sapiens	Npas2
Homo_sapiens	POU2F3
Homo_sapiens	POU6F1
Homo_sapiens	Rhox11
Homo_sapiens	SHOX
Homo_sapiens	Six3
Homo_sapiens	TCFL5
Homo_sapiens	Twist2
Homo_sapiens	ALX3
Homo_sapiens	BARHL2
Homo_sapiens	BHLHE41
Homo_sapiens	CENPB
Homo_sapiens	CREB3
Homo_sapiens	DBP
Homo_sapiens	ELF3
Homo_sapiens	ELF4
Homo_sapiens	EN2
Homo_sapiens	Esrrg
Homo_sapiens	ESX1
Homo_sapiens	ETV6
Homo_sapiens	GCM1
Homo_sapiens	GRHL1
Homo_sapiens	GSC
Homo_sapiens	HEY2
Homo_sapiens	HOXA13
Homo_sapiens	HOXC11
Homo_sapiens	IRF8
Homo_sapiens	IRF9
Homo_sapiens	ISX
Homo_sapiens	JDP2
Homo_sapiens	JDP2(var.2)
Homo_sapiens	KLF13
Homo_sapiens	LHX6
Homo_sapiens	MAFG
Homo_sapiens	MEF2B
Homo_sapiens	MEOX1
Homo_sapiens	MIXL1
Homo_sapiens	MLX
Homo_sapiens	MLXIPL
Homo_sapiens	MSC
Homo_sapiens	MSX1
Homo_sapiens	MYF6
Homo_sapiens	NEUROD2
Homo_sapiens	NEUROG2
Homo_sapiens	NFIA
Homo_sapiens	NFIX
Homo_sapiens	NKX2-3
Homo_sapiens	NKX2-8
Homo_sapiens	NKX6-1
Homo_sapiens	NKX6-2
Homo_sapiens	Nr2e1
Homo_sapiens	Nr2f6
Homo_sapiens	OLIG2
Homo_sapiens	ONECUT1
Homo_sapiens	PAX7
Homo_sapiens	PHOX2B
Homo_sapiens	PITX1
Homo_sapiens	POU4F2
Homo_sapiens	RUNX3
Homo_sapiens	SP4
Homo_sapiens	SPDEF
Homo_sapiens	SPIC
Homo_sapiens	TBX2
Homo_sapiens	TBX20
Homo_sapiens	TBX21
Homo_sapiens	TFAP4
Homo_sapiens	TFEB
Homo_sapiens	VDR
Homo_sapiens	ZBTB7B
Homo_sapiens	ZBTB7C
Homo_sapiens	ZIC1
Homo_sapiens	ZIC3
Homo_sapiens	ZBTB18
Homo_sapiens	LBX2
Homo_sapiens	LHX2
Homo_sapiens	LHX9
Homo_sapiens	LMX1A
Homo_sapiens	LMX1B
Homo_sapiens	Lhx4
Homo_sapiens	Lhx8
Homo_sapiens	MEOX2
Homo_sapiens	MNX1
Homo_sapiens	MSX2
Homo_sapiens	Msx3
Homo_sapiens	NOTO
Homo_sapiens	OTX1
Homo_sapiens	OTX2
Homo_sapiens	PHOX2A
Homo_sapiens	PITX3
Homo_sapiens	PROP1
Homo_sapiens	PRRX1
Homo_sapiens	RAX2
Homo_sapiens	RAX
Homo_sapiens	RHOXF1
Homo_sapiens	Shox2
Homo_sapiens	UNCX
Homo_sapiens	VAX1
Homo_sapiens	VAX2
Homo_sapiens	VENTX
Homo_sapiens	VSX1
Homo_sapiens	VSX2
Homo_sapiens	NR3C2
Homo_sapiens	Nr2f6(var.2)
Homo_sapiens	RARA
Homo_sapiens	RARA(var.2)
Homo_sapiens	BCL6B
Homo_sapiens	EGR3
Homo_sapiens	EGR4
Homo_sapiens	GLI2
Homo_sapiens	GLIS1
Homo_sapiens	GLIS2
Homo_sapiens	GLIS3
Homo_sapiens	HIC2
Homo_sapiens	Hic1
Homo_sapiens	KLF14
Homo_sapiens	KLF16
Homo_sapiens	Klf12
Homo_sapiens	SCRT1
Homo_sapiens	SCRT2
Homo_sapiens	SNAI2
Homo_sapiens	SP3
Homo_sapiens	SP8
Homo_sapiens	YY2
Homo_sapiens	ZBED1
Homo_sapiens	ZBTB7A
Homo_sapiens	ZIC4
Homo_sapiens	ZNF410
Homo_sapiens	ZNF740
Homo_sapiens	CUX1
Homo_sapiens	CUX2
Homo_sapiens	ONECUT2
Homo_sapiens	ONECUT3
Homo_sapiens	E2F7
Homo_sapiens	ELK3
Homo_sapiens	ERF
Homo_sapiens	ETV1
Homo_sapiens	ETV2
Homo_sapiens	ETV3
Homo_sapiens	ETV4
Homo_sapiens	ETV5
Homo_sapiens	GATA5
Homo_sapiens	GCM2
Homo_sapiens	LEF1
Homo_sapiens	TCF7
Homo_sapiens	HSF2
Homo_sapiens	HSF4
Homo_sapiens	IRF7
Homo_sapiens	MEF2D
Homo_sapiens	MEIS2
Homo_sapiens	MEIS3
Homo_sapiens	MYBL1
Homo_sapiens	MYBL2
Homo_sapiens	NFKB2
Homo_sapiens	PAX1
Homo_sapiens	PAX3
Homo_sapiens	PAX9
Homo_sapiens	PKNOX1
Homo_sapiens	PKNOX2
Homo_sapiens	POU1F1
Homo_sapiens	POU2F1
Homo_sapiens	POU3F1
Homo_sapiens	POU3F2
Homo_sapiens	POU3F3
Homo_sapiens	POU3F4
Homo_sapiens	POU4F1
Homo_sapiens	POU4F3
Homo_sapiens	POU5F1B
Homo_sapiens	POU6F2
Homo_sapiens	PROX1
Homo_sapiens	SMAD3
Homo_sapiens	TGIF1
Homo_sapiens	TGIF2
Homo_sapiens	RFX3
Homo_sapiens	RFX4
Homo_sapiens	EOMES
Homo_sapiens	MGA
Homo_sapiens	TBR1
Homo_sapiens	TBX15
Homo_sapiens	TBX19
Homo_sapiens	TBX1
Homo_sapiens	TBX4
Homo_sapiens	TBX5
Homo_sapiens	TEAD3
Homo_sapiens	TEAD4
Homo_sapiens	TFAP2A(var.2)
Homo_sapiens	TFAP2B
Homo_sapiens	TFAP2B(var.2)
Homo_sapiens	TFAP2B(var.3)
Homo_sapiens	TFAP2C(var.2)
Homo_sapiens	TFAP2C(var.3)
Homo_sapiens	Ascl2
Homo_sapiens	BHLHE23
Homo_sapiens	BHLHE22
Homo_sapiens	CLOCK
Homo_sapiens	FIGLA
Homo_sapiens	HES5
Homo_sapiens	HES7
Homo_sapiens	HEY1
Homo_sapiens	MNT
Homo_sapiens	OLIG1
Homo_sapiens	OLIG3
Homo_sapiens	SREBF2(var.2)
Homo_sapiens	SREBF1(var.2)
Homo_sapiens	TCF4
Homo_sapiens	TFE3
Homo_sapiens	Tcf21
Homo_sapiens	ATF4
Homo_sapiens	ATF7
Homo_sapiens	BATF3
Homo_sapiens	CEBPD
Homo_sapiens	CEBPE
Homo_sapiens	CEBPG
Homo_sapiens	CREB3L1
Homo_sapiens	Creb5
Homo_sapiens	NFE2
Homo_sapiens	NRL
Homo_sapiens	TEF
Homo_sapiens	XBP1
Homo_sapiens	FOXB1
Homo_sapiens	FOXC2
Homo_sapiens	FOXD2
Homo_sapiens	FOXO4
Homo_sapiens	FOXO6
Homo_sapiens	FOXP3
Homo_sapiens	Foxj3
Homo_sapiens	FOXK1
Homo_sapiens	Alx4
Homo_sapiens	Alx1
Homo_sapiens	RXRB
Homo_sapiens	RXRG
Homo_sapiens	Rarb
Homo_sapiens	Rarb(var.2)
Homo_sapiens	Rarg
Homo_sapiens	Rarg(var.2)
Homo_sapiens	TP73
Homo_sapiens	GMEB2
Homo_sapiens	MTF1
Homo_sapiens	E2F2
Homo_sapiens	E2F8
Homo_sapiens	SOX21
Homo_sapiens	SOX4
Homo_sapiens	SOX8
Homo_sapiens	Sox11
Homo_sapiens	Sox1
Homo_sapiens	TFEC
Homo_sapiens	TFAP2A(var.3)
Homo_sapiens	HOXD12
Homo_sapiens	Arx
Homo_sapiens	BARX1
Homo_sapiens	BSX
Homo_sapiens	BARHL1
Homo_sapiens	CDX1
Homo_sapiens	Dlx1
Homo_sapiens	Dlx3
Homo_sapiens	Dlx4
Homo_sapiens	DLX6
Homo_sapiens	Dmbx1
Homo_sapiens	DUXA
Homo_sapiens	Dlx2
Homo_sapiens	EMX2
Homo_sapiens	EVX1
Homo_sapiens	EVX2
Homo_sapiens	GBX1
Homo_sapiens	GBX2
Homo_sapiens	GSC2
Homo_sapiens	GSX1
Homo_sapiens	GSX2
Homo_sapiens	HESX1
Homo_sapiens	HMBOX1
Homo_sapiens	Hmx1
Homo_sapiens	Hmx2
Homo_sapiens	Hmx3
Homo_sapiens	HOXA10
Homo_sapiens	HOXA2
Homo_sapiens	HOXB13
Homo_sapiens	HOXB2
Homo_sapiens	HOXB3
Homo_sapiens	HOXB5
Homo_sapiens	HOXC10
Homo_sapiens	HOXC12
Homo_sapiens	HOXC13
Homo_sapiens	HOXD11
Homo_sapiens	HOXD13
Homo_sapiens	HOXD8
Homo_sapiens	Hoxa11
Homo_sapiens	HOXD3
Homo_sapiens	HOXD9
Homo_sapiens	ISL2
Homo_sapiens	HES1
Homo_sapiens	ASCL1
Homo_sapiens	BACH2
Homo_sapiens	CTCFL
Homo_sapiens	FOXK2
Homo_sapiens	GATA6
Homo_sapiens	GRHL2
Homo_sapiens	HIF1A
Homo_sapiens	KLF9
Homo_sapiens	MXI1
Homo_sapiens	NEUROD1
Homo_sapiens	NR1H4
Homo_sapiens	NR2F2
Homo_sapiens	NR4A1
Homo_sapiens	PBX2
Homo_sapiens	PBX3
Homo_sapiens	POU5F1
Homo_sapiens	RBPJ
Homo_sapiens	RELB
Homo_sapiens	SIX1
Homo_sapiens	SIX2
Homo_sapiens	SOX13
Homo_sapiens	TEAD2
Homo_sapiens	TFDP1
Homo_sapiens	TWIST1
Homo_sapiens	ZNF24
Homo_sapiens	ZNF384
Homo_sapiens	FOS::JUN(var.2)
Homo_sapiens	FOSB::JUN
Homo_sapiens	FOSL1::JUN
Homo_sapiens	FOSL1::JUN(var.2)
Homo_sapiens	FOSL2::JUN
Homo_sapiens	FOSL2::JUN(var.2)
Homo_sapiens	JUN::JUNB
Homo_sapiens	JUN::JUNB(var.2)
Homo_sapiens	FOS::JUNB
Homo_sapiens	FOSB::JUNB
Homo_sapiens	FOSB::JUNB(var.2)
Homo_sapiens	FOSL1::JUNB
Homo_sapiens	FOSL2::JUNB
Homo_sapiens	FOSL2::JUNB(var.2)
Homo_sapiens	JUNB(var.2)
Homo_sapiens	FOS::JUND
Homo_sapiens	FOSL1::JUND
Homo_sapiens	FOSL1::JUND(var.2)
Homo_sapiens	FOSL2::JUND
Homo_sapiens	FOSL2::JUND(var.2)
Homo_sapiens	NR1H4::RXRA
Homo_sapiens	NR4A2::RXRA
Homo_sapiens	PPARA::RXRA
Homo_sapiens	RARA::RXRG
Homo_sapiens	RORB
Homo_sapiens	RORC
Homo_sapiens	SOX15
Homo_sapiens	Smad4
Homo_sapiens	ZNF282
Homo_sapiens	ZSCAN4
Homo_sapiens	IRF3
Homo_sapiens	IRF4
Homo_sapiens	IRF5
Homo_sapiens	TCF7L1
Homo_sapiens	ARGFX
Homo_sapiens	ARNT2
Homo_sapiens	ATF6
Homo_sapiens	ATOH1(var.2)
Homo_sapiens	ATOH7
Homo_sapiens	BACH2(var.2)
Homo_sapiens	BARX2
Homo_sapiens	BHLHA15(var.2)
Homo_sapiens	CDX4
Homo_sapiens	CREB3L4
Homo_sapiens	CREB3L4(var.2)
Homo_sapiens	DLX5
Homo_sapiens	DMRTA2
Homo_sapiens	DMRTC2
Homo_sapiens	DPRX
Homo_sapiens	DRGX
Homo_sapiens	ELF2
Homo_sapiens	ETS2
Homo_sapiens	FERD3L
Homo_sapiens	FOXE1
Homo_sapiens	FOXN3
Homo_sapiens	GLI3
Homo_sapiens	HES6
Homo_sapiens	HNF4A(var.2)
Homo_sapiens	HOXA1
Homo_sapiens	HOXA4
Homo_sapiens	HOXA6
Homo_sapiens	HOXA7
Homo_sapiens	HOXB4
Homo_sapiens	HOXB6
Homo_sapiens	HOXB7
Homo_sapiens	HOXB8
Homo_sapiens	HOXB9
Homo_sapiens	HOXC4
Homo_sapiens	HOXC8
Homo_sapiens	HOXD10
Homo_sapiens	HOXD4
Homo_sapiens	IKZF1
Homo_sapiens	IRF6
Homo_sapiens	KLF10
Homo_sapiens	KLF11
Homo_sapiens	KLF15
Homo_sapiens	KLF17
Homo_sapiens	KLF2
Homo_sapiens	KLF3
Homo_sapiens	KLF6
Homo_sapiens	LHX1
Homo_sapiens	LHX5
Homo_sapiens	MAF
Homo_sapiens	MAFA
Homo_sapiens	MAZ
Homo_sapiens	MSANTD3
Homo_sapiens	MSGN1
Homo_sapiens	NFATC4
Homo_sapiens	NFIC(var.2)
Homo_sapiens	NFIX(var.2)
Homo_sapiens	NHLH2
Homo_sapiens	NKX6-3
Homo_sapiens	NR1D1
Homo_sapiens	NR1D2
Homo_sapiens	NR1I2
Homo_sapiens	NR1I3
Homo_sapiens	NR2C1
Homo_sapiens	NR2C2(var.2)
Homo_sapiens	NR2F1(var.2)
Homo_sapiens	NR2F1(var.3)
Homo_sapiens	NR2F6(var.3)
Homo_sapiens	NR5A1
Homo_sapiens	NR6A1
Homo_sapiens	OSR1
Homo_sapiens	OVOL1
Homo_sapiens	OVOL2
Homo_sapiens	PAX3(var.2)
Homo_sapiens	PITX2
Homo_sapiens	PLAGL2
Homo_sapiens	POU6F1(var.2)
Homo_sapiens	PPARD
Homo_sapiens	RARB(var.3)
Homo_sapiens	RARG(var.3)
Homo_sapiens	RFX7
Homo_sapiens	RXRB(var.2)
Homo_sapiens	RXRG(var.2)
Homo_sapiens	SMAD5
Homo_sapiens	SNAI1
Homo_sapiens	SNAI3
Homo_sapiens	SOHLH2
Homo_sapiens	SOX12
Homo_sapiens	SOX14
Homo_sapiens	SOX18
Homo_sapiens	SP9
Homo_sapiens	TBX18
Homo_sapiens	TBX3
Homo_sapiens	TBX6
Homo_sapiens	TCF21(var.2)
Homo_sapiens	TFAP2E
Homo_sapiens	TFAP4(var.2)
Homo_sapiens	TGIF2LX
Homo_sapiens	TGIF2LY
Homo_sapiens	THAP11
Homo_sapiens	THRB
Homo_sapiens	THRB(var.2)
Homo_sapiens	THRB(var.3)
Homo_sapiens	TLX2
Homo_sapiens	VEZF1
Homo_sapiens	ZBTB26
Homo_sapiens	ZBTB32
Homo_sapiens	ZBTB6
Homo_sapiens	ZFP57
Homo_sapiens	ZIC5
Homo_sapiens	ZKSCAN1
Homo_sapiens	ZNF135
Homo_sapiens	ZNF136
Homo_sapiens	ZNF140
Homo_sapiens	ZNF274
Homo_sapiens	ZNF317
Homo_sapiens	ZNF382
Homo_sapiens	ZNF460
Homo_sapiens	ZNF528
Homo_sapiens	ZNF682
Homo_sapiens	ZNF684
Homo_sapiens	ZNF75D
Homo_sapiens	ZSCAN29
Homo_sapiens	Dmrt1
Homo_sapiens	Ebf2
Homo_sapiens	Foxf1
Homo_sapiens	Foxl2
Homo_sapiens	Isl1
Homo_sapiens	Plagl1
Homo_sapiens	Prdm15
Homo_sapiens	Ptf1a
Homo_sapiens	Ptf1a(var.2)
Homo_sapiens	Ptf1a(var.3)
Homo_sapiens	Rbpjl
Homo_sapiens	Smad2::Smad3
Homo_sapiens	Stat2
Homo_sapiens	Stat5a
Homo_sapiens	Stat5b
Homo_sapiens	Wt1
Homo_sapiens	Zic1::Zic2
Homo_sapiens	Zic2
Homo_sapiens	Znf281
Homo_sapiens	ASCL1(var.2)
Homo_sapiens	ATF2
Homo_sapiens	BACH1
Homo_sapiens	BATF
Homo_sapiens	BHLHE22(var.2)
Homo_sapiens	CEBPG(var.2)
Homo_sapiens	EBF3
Homo_sapiens	HAND2
Homo_sapiens	MEIS1(var.2)
Homo_sapiens	MEIS2(var.2)
Homo_sapiens	MYF5
Homo_sapiens	NEUROG2(var.2)
Homo_sapiens	NFIB
Homo_sapiens	NFYC
Homo_sapiens	NKX2-2
Homo_sapiens	OSR2
Homo_sapiens	PRDM4
Homo_sapiens	TCF12(var.2)
Homo_sapiens	ZBTB12
Homo_sapiens	ZBTB14
Homo_sapiens	ZFP42
Homo_sapiens	ZKSCAN5
Homo_sapiens	ZNF148
Homo_sapiens	ZNF16
Homo_sapiens	ZNF341
Homo_sapiens	ZNF449
Homo_sapiens	ZNF652
Homo_sapiens	FOXA3

## Sheet: Table S8
Table S8 Ferrotopsis associated gene list from GeneCards
Gene Symbol	Description	Category	Gifts	GC Id	Relevance score	GeneCards Link
AIFM2	Apoptosis Inducing Factor Mitochondria Associated 2	Protein Coding	38	GC10M070098	11.3457	https://www.genecards.org/cgi-bin/carddisp.pl?gene=AIFM2
GPX4	Glutathione Peroxidase 4	Protein Coding	46	GC19P001103	9.51952	https://www.genecards.org/cgi-bin/carddisp.pl?gene=GPX4
NFE2L2	NFE2 Like BZIP Transcription Factor 2	Protein Coding	48	GC02M177227	4.48543	https://www.genecards.org/cgi-bin/carddisp.pl?gene=NFE2L2
SLC7A11	Solute Carrier Family 7 Member 11	Protein Coding	43	GC04M138164	3.9903	https://www.genecards.org/cgi-bin/carddisp.pl?gene=SLC7A11
TP53	Tumor Protein P53	Protein Coding	51	GC17M007661	3.46643	https://www.genecards.org/cgi-bin/carddisp.pl?gene=TP53
ACSL4	Acyl-CoA Synthetase Long Chain Family Member 4	Protein Coding	44	GC0XM109624	2.70317	https://www.genecards.org/cgi-bin/carddisp.pl?gene=ACSL4
TFRC	Transferrin Receptor	Protein Coding	47	GC03M196027	2.47831	https://www.genecards.org/cgi-bin/carddisp.pl?gene=TFRC
BECN1	Beclin 1	Protein Coding	44	GC17M042810	2.45072	https://www.genecards.org/cgi-bin/carddisp.pl?gene=BECN1
HMOX1	Heme Oxygenase 1	Protein Coding	50	GC22P035380	2.15877	https://www.genecards.org/cgi-bin/carddisp.pl?gene=HMOX1
NCOA4	Nuclear Receptor Coactivator 4	Protein Coding	39	GC10M046005	2.06524	https://www.genecards.org/cgi-bin/carddisp.pl?gene=NCOA4
PRKAA1	Protein Kinase AMP-Activated Catalytic Subunit Alpha 1	Protein Coding	46	GC05M040759	2.03129	https://www.genecards.org/cgi-bin/carddisp.pl?gene=PRKAA1
YAP1	Yes1 Associated Transcriptional Regulator	Protein Coding	46	GC11P102110	1.94894	https://www.genecards.org/cgi-bin/carddisp.pl?gene=YAP1
LCN2	Lipocalin 2	Protein Coding	43	GC09P128149	1.93569	https://www.genecards.org/cgi-bin/carddisp.pl?gene=LCN2
PARK7	Parkinsonism Associated Deglycase	Protein Coding	44	GC01P008078	1.87596	https://www.genecards.org/cgi-bin/carddisp.pl?gene=PARK7
ATF4	Activating Transcription Factor 4	Protein Coding	45	GC22P039599	1.81983	https://www.genecards.org/cgi-bin/carddisp.pl?gene=ATF4
MIR214	MicroRNA 214	RNA Gene	21	GC01M172234	1.80146	https://www.genecards.org/cgi-bin/carddisp.pl?gene=MIR214
SIRT3	Sirtuin 3	Protein Coding	46	GC11M000215	1.78242	https://www.genecards.org/cgi-bin/carddisp.pl?gene=SIRT3
HMGB1	High Mobility Group Box 1	Protein Coding	44	GC13M030456	1.78242	https://www.genecards.org/cgi-bin/carddisp.pl?gene=HMGB1
ELAVL1	ELAV Like RNA Binding Protein 1	Protein Coding	41	GC19M007958	1.78175	https://www.genecards.org/cgi-bin/carddisp.pl?gene=ELAVL1
SLC40A1	Solute Carrier Family 40 Member 1	Protein Coding	45	GC02M189560	1.742	https://www.genecards.org/cgi-bin/carddisp.pl?gene=SLC40A1
KRAS	KRAS Proto-Oncogene, GTPase	Protein Coding	49	GC12M025204	1.6737	https://www.genecards.org/cgi-bin/carddisp.pl?gene=KRAS
LINC00336	Long Intergenic Non-Protein Coding RNA 336	RNA Gene	23	GC06M033586	1.6737	https://www.genecards.org/cgi-bin/carddisp.pl?gene=LINC00336
SLC3A2	Solute Carrier Family 3 Member 2	Protein Coding	41	GC11P062856	1.64073	https://www.genecards.org/cgi-bin/carddisp.pl?gene=SLC3A2
FTH1	Ferritin Heavy Chain 1	Protein Coding	48	GC11M061959	1.59083	https://www.genecards.org/cgi-bin/carddisp.pl?gene=FTH1
LAMP2	Lysosomal Associated Membrane Protein 2	Protein Coding	43	GC0XM120426	1.5758	https://www.genecards.org/cgi-bin/carddisp.pl?gene=LAMP2
SCD	Stearoyl-CoA Desaturase	Protein Coding	49	GC10P100347	1.55781	https://www.genecards.org/cgi-bin/carddisp.pl?gene=SCD
GOT1	Glutamic-Oxaloacetic Transaminase 1	Protein Coding	45	GC10M099396	1.5518	https://www.genecards.org/cgi-bin/carddisp.pl?gene=GOT1
DECR1	2,4-Dienoyl-CoA Reductase 1	Protein Coding	41	GC08P090001	1.5518	https://www.genecards.org/cgi-bin/carddisp.pl?gene=DECR1
ECH1	Enoyl-CoA Hydratase 1	Protein Coding	40	GC19M038815	1.5518	https://www.genecards.org/cgi-bin/carddisp.pl?gene=ECH1
STK11	Serine/Threonine Kinase 11	Protein Coding	48	GC19P001177	1.52032	https://www.genecards.org/cgi-bin/carddisp.pl?gene=STK11
PLA2G6	Phospholipase A2 Group VI	Protein Coding	48	GC22M056043	1.51021	https://www.genecards.org/cgi-bin/carddisp.pl?gene=PLA2G6
MDM2	MDM2 Proto-Oncogene	Protein Coding	52	GC12P068808	1.49879	https://www.genecards.org/cgi-bin/carddisp.pl?gene=MDM2
CBS	Cystathionine Beta-Synthase	Protein Coding	48	GC21M043053	1.48958	https://www.genecards.org/cgi-bin/carddisp.pl?gene=CBS
RELA	RELA Proto-Oncogene, NF-KB Subunit	Protein Coding	50	GC11M065653	1.44551	https://www.genecards.org/cgi-bin/carddisp.pl?gene=RELA
NF2	NF2, Moesin-Ezrin-Radixin Like (MERLIN) Tumor Suppressor	Protein Coding	48	GC22P029603	1.4081	https://www.genecards.org/cgi-bin/carddisp.pl?gene=NF2
DHODH	Dihydroorotate Dehydrogenase (Quinone)	Protein Coding	45	GC16P072008	1.4081	https://www.genecards.org/cgi-bin/carddisp.pl?gene=DHODH
IREB2	Iron Responsive Element Binding Protein 2	Protein Coding	44	GC15P078437	1.39573	https://www.genecards.org/cgi-bin/carddisp.pl?gene=IREB2
ATM	ATM Serine/Threonine Kinase	Protein Coding	52	GC11P108222	1.38831	https://www.genecards.org/cgi-bin/carddisp.pl?gene=ATM
TNF	Tumor Necrosis Factor	Protein Coding	50	GC06P076864	1.38831	https://www.genecards.org/cgi-bin/carddisp.pl?gene=TNF
FBXW7	F-Box And WD Repeat Domain Containing 7	Protein Coding	44	GC04M152321	1.38831	https://www.genecards.org/cgi-bin/carddisp.pl?gene=FBXW7
ATG16L1	Autophagy Related 16 Like 1	Protein Coding	42	GC02P233246	1.38831	https://www.genecards.org/cgi-bin/carddisp.pl?gene=ATG16L1
SLC39A7	Solute Carrier Family 39 Member 7	Protein Coding	40	GC06P033200	1.38831	https://www.genecards.org/cgi-bin/carddisp.pl?gene=SLC39A7
ZFP36	ZFP36 Ring Finger Protein	Protein Coding	38	GC19P039406	1.38831	https://www.genecards.org/cgi-bin/carddisp.pl?gene=ZFP36
H2AC1	H2A Clustered Histone 1	Protein Coding	29	GC06M025947	1.36827	https://www.genecards.org/cgi-bin/carddisp.pl?gene=H2AC1
MEF2C	Myocyte Enhancer Factor 2C	Protein Coding	48	GC05M088718	1.36768	https://www.genecards.org/cgi-bin/carddisp.pl?gene=MEF2C
BAP1	BRCA1 Associated Protein 1	Protein Coding	46	GC03M052401	1.36768	https://www.genecards.org/cgi-bin/carddisp.pl?gene=BAP1
ADCY10	Adenylate Cyclase 10	Protein Coding	44	GC01M167809	1.34609	https://www.genecards.org/cgi-bin/carddisp.pl?gene=ADCY10
CTSB	Cathepsin B	Protein Coding	50	GC08M011842	1.32338	https://www.genecards.org/cgi-bin/carddisp.pl?gene=CTSB
YWHAE	Tyrosine 3-Monooxygenase/Tryptophan 5-Monooxygenase Activation Protein Epsilon	Protein Coding	48	GC17M002492	1.32338	https://www.genecards.org/cgi-bin/carddisp.pl?gene=YWHAE
PRDX6	Peroxiredoxin 6	Protein Coding	45	GC01P173477	1.32338	https://www.genecards.org/cgi-bin/carddisp.pl?gene=PRDX6
ATF3	Activating Transcription Factor 3	Protein Coding	44	GC01P212565	1.32338	https://www.genecards.org/cgi-bin/carddisp.pl?gene=ATF3
RPL7	Ribosomal Protein L7	Protein Coding	41	GC08M073290	1.32338	https://www.genecards.org/cgi-bin/carddisp.pl?gene=RPL7
RPS3A	Ribosomal Protein S3A	Protein Coding	41	GC04P151099	1.32338	https://www.genecards.org/cgi-bin/carddisp.pl?gene=RPS3A
FTMT	Ferritin Mitochondrial	Protein Coding	37	GC05P121851	1.32338	https://www.genecards.org/cgi-bin/carddisp.pl?gene=FTMT
RACK1	Receptor For Activated C Kinase 1	Protein Coding	36	GC05M181618	1.32338	https://www.genecards.org/cgi-bin/carddisp.pl?gene=RACK1
HELLS	Helicase, Lymphoid Specific	Protein Coding	45	GC10P094501	1.30421	https://www.genecards.org/cgi-bin/carddisp.pl?gene=HELLS
IDH1	Isocitrate Dehydrogenase (NADP(+)) 1	Protein Coding	51	GC02M208236	1.29938	https://www.genecards.org/cgi-bin/carddisp.pl?gene=IDH1
PTEN	Phosphatase And Tensin Homolog	Protein Coding	50	GC10P090708	1.29938	https://www.genecards.org/cgi-bin/carddisp.pl?gene=PTEN
GSK3B	Glycogen Synthase Kinase 3 Beta	Protein Coding	48	GC03M119821	1.29938	https://www.genecards.org/cgi-bin/carddisp.pl?gene=GSK3B
TNFAIP3	TNF Alpha Induced Protein 3	Protein Coding	47	GC06P137866	1.29938	https://www.genecards.org/cgi-bin/carddisp.pl?gene=TNFAIP3
PRDX1	Peroxiredoxin 1	Protein Coding	47	GC01M045511	1.29938	https://www.genecards.org/cgi-bin/carddisp.pl?gene=PRDX1
SREBF1	Sterol Regulatory Element Binding Transcription Factor 1	Protein Coding	45	GC17M017810	1.29938	https://www.genecards.org/cgi-bin/carddisp.pl?gene=SREBF1
MAP1LC3B	Microtubule Associated Protein 1 Light Chain 3 Beta	Protein Coding	40	GC16P087384	1.29938	https://www.genecards.org/cgi-bin/carddisp.pl?gene=MAP1LC3B
WWTR1	WW Domain Containing Transcription Regulator 1	Protein Coding	40	GC03M149517	1.29938	https://www.genecards.org/cgi-bin/carddisp.pl?gene=WWTR1
OTUB1	OTU Deubiquitinase, Ubiquitin Aldehyde Binding 1	Protein Coding	38	GC11P063985	1.29938	https://www.genecards.org/cgi-bin/carddisp.pl?gene=OTUB1
NEAT1	Nuclear Paraspeckle Assembly Transcript 1	RNA Gene	24	GC11P068984	1.29938	https://www.genecards.org/cgi-bin/carddisp.pl?gene=NEAT1
AHCY	Adenosylhomocysteinase	Protein Coding	48	GC20M034468	1.27383	https://www.genecards.org/cgi-bin/carddisp.pl?gene=AHCY
MYCN	MYCN Proto-Oncogene, BHLH Transcription Factor	Protein Coding	46	GC02P015949	1.27383	https://www.genecards.org/cgi-bin/carddisp.pl?gene=MYCN
XRCC6	X-Ray Repair Cross Complementing 6	Protein Coding	44	GC22P041622	1.27383	https://www.genecards.org/cgi-bin/carddisp.pl?gene=XRCC6
FOXC1	Forkhead Box C1	Protein Coding	42	GC06P001610	1.27383	https://www.genecards.org/cgi-bin/carddisp.pl?gene=FOXC1
STYK1	Serine/Threonine/Tyrosine Kinase 1	Protein Coding	41	GC12M019796	1.27383	https://www.genecards.org/cgi-bin/carddisp.pl?gene=STYK1
RBMS1	RNA Binding Motif Single Stranded Interacting Protein 1	Protein Coding	39	GC02M160272	1.27383	https://www.genecards.org/cgi-bin/carddisp.pl?gene=RBMS1
SESN2	Sestrin 2	Protein Coding	37	GC01P028270	1.27383	https://www.genecards.org/cgi-bin/carddisp.pl?gene=SESN2
PIR	Pirin	Protein Coding	37	GC0XM015402	1.27383	https://www.genecards.org/cgi-bin/carddisp.pl?gene=PIR
PVT1	Pvt1 Oncogene	RNA Gene	26	GC08P127849	1.27383	https://www.genecards.org/cgi-bin/carddisp.pl?gene=PVT1
VDAC1	Voltage Dependent Anion Channel 1	Protein Coding	45	GC05M133975	1.2679	https://www.genecards.org/cgi-bin/carddisp.pl?gene=VDAC1
IDH2	Isocitrate Dehydrogenase (NADP(+)) 2	Protein Coding	51	GC15M090083	1.24637	https://www.genecards.org/cgi-bin/carddisp.pl?gene=IDH2
NFKB1	Nuclear Factor Kappa B Subunit 1	Protein Coding	50	GC04P102501	1.24637	https://www.genecards.org/cgi-bin/carddisp.pl?gene=NFKB1
DLD	Dihydrolipoamide Dehydrogenase	Protein Coding	49	GC07P107890	1.24637	https://www.genecards.org/cgi-bin/carddisp.pl?gene=DLD
CP	Ceruloplasmin	Protein Coding	49	GC03M149162	1.24637	https://www.genecards.org/cgi-bin/carddisp.pl?gene=CP
IL6	Interleukin 6	Protein Coding	48	GC07P022725	1.24637	https://www.genecards.org/cgi-bin/carddisp.pl?gene=IL6
JUN	Jun Proto-Oncogene, AP-1 Transcription Factor Subunit	Protein Coding	47	GC01M058780	1.24637	https://www.genecards.org/cgi-bin/carddisp.pl?gene=JUN
LIFR	LIF Receptor Subunit Alpha	Protein Coding	46	GC05M038475	1.24637	https://www.genecards.org/cgi-bin/carddisp.pl?gene=LIFR
HNRNPA1	Heterogeneous Nuclear Ribonucleoprotein A1	Protein Coding	45	GC12P054280	1.24637	https://www.genecards.org/cgi-bin/carddisp.pl?gene=HNRNPA1
KAT5	Lysine Acetyltransferase 5	Protein Coding	45	GC11P065711	1.24637	https://www.genecards.org/cgi-bin/carddisp.pl?gene=KAT5
SOX2	SRY-Box Transcription Factor 2	Protein Coding	45	GC03P181711	1.24637	https://www.genecards.org/cgi-bin/carddisp.pl?gene=SOX2
STUB1	STIP1 Homology And U-Box Containing Protein 1	Protein Coding	44	GC16P009834	1.24637	https://www.genecards.org/cgi-bin/carddisp.pl?gene=STUB1
DKK1	Dickkopf WNT Signaling Pathway Inhibitor 1	Protein Coding	44	GC10P052314	1.24637	https://www.genecards.org/cgi-bin/carddisp.pl?gene=DKK1
MDM4	MDM4 Regulator Of P53	Protein Coding	44	GC01P204516	1.24637	https://www.genecards.org/cgi-bin/carddisp.pl?gene=MDM4
GPX3	Glutathione Peroxidase 3	Protein Coding	42	GC05P150997	1.24637	https://www.genecards.org/cgi-bin/carddisp.pl?gene=GPX3
GSTZ1	Glutathione S-Transferase Zeta 1	Protein Coding	41	GC14P077320	1.24637	https://www.genecards.org/cgi-bin/carddisp.pl?gene=GSTZ1
ARNTL	Aryl Hydrocarbon Receptor Nuclear Translocator Like	Protein Coding	41	GC11P013276	1.24637	https://www.genecards.org/cgi-bin/carddisp.pl?gene=ARNTL
HCAR1	Hydroxycarboxylic Acid Receptor 1	Protein Coding	37	GC12M122726	1.24637	https://www.genecards.org/cgi-bin/carddisp.pl?gene=HCAR1
CISD1	CDGSH Iron Sulfur Domain 1	Protein Coding	37	GC10P058269	1.24637	https://www.genecards.org/cgi-bin/carddisp.pl?gene=CISD1
PROM2	Prominin 2	Protein Coding	36	GC02P095274	1.24637	https://www.genecards.org/cgi-bin/carddisp.pl?gene=PROM2
YTHDC2	YTH Domain Containing 2	Protein Coding	36	GC05P113513	1.24637	https://www.genecards.org/cgi-bin/carddisp.pl?gene=YTHDC2
USP35	Ubiquitin Specific Peptidase 35	Protein Coding	34	GC11P078188	1.24637	https://www.genecards.org/cgi-bin/carddisp.pl?gene=USP35
MIR424	MicroRNA 424	RNA Gene	18	GC0XM134685	1.24637	https://www.genecards.org/cgi-bin/carddisp.pl?gene=MIR424
DDR2	Discoidin Domain Receptor Tyrosine Kinase 2	Protein Coding	50	GC01P162631	1.21651	https://www.genecards.org/cgi-bin/carddisp.pl?gene=DDR2
LONP1	Lon Peptidase 1, Mitochondrial	Protein Coding	44	GC19M005691	1.21651	https://www.genecards.org/cgi-bin/carddisp.pl?gene=LONP1
CD82	CD82 Molecule	Protein Coding	42	GC11P044586	1.21651	https://www.genecards.org/cgi-bin/carddisp.pl?gene=CD82
ASAH2	N-Acylsphingosine Amidohydrolase 2	Protein Coding	41	GC10M050182	1.21651	https://www.genecards.org/cgi-bin/carddisp.pl?gene=ASAH2
MGST1	Microsomal Glutathione S-Transferase 1	Protein Coding	41	GC12P016347	1.21651	https://www.genecards.org/cgi-bin/carddisp.pl?gene=MGST1
SMG9	SMG9 Nonsense Mediated MRNA Decay Factor	Protein Coding	34	GC19M043727	1.21651	https://www.genecards.org/cgi-bin/carddisp.pl?gene=SMG9
HDDC3	HD Domain Containing 3	Protein Coding	32	GC15M090929	1.21651	https://www.genecards.org/cgi-bin/carddisp.pl?gene=HDDC3
POR	Cytochrome P450 Oxidoreductase	Protein Coding	49	GC07P075899	1.18349	https://www.genecards.org/cgi-bin/carddisp.pl?gene=POR
EP300	E1A Binding Protein P300	Protein Coding	49	GC22P041091	1.18349	https://www.genecards.org/cgi-bin/carddisp.pl?gene=EP300
CREB1	CAMP Responsive Element Binding Protein 1	Protein Coding	48	GC02P207529	1.18349	https://www.genecards.org/cgi-bin/carddisp.pl?gene=CREB1
TFAP2A	Transcription Factor AP-2 Alpha	Protein Coding	47	GC06M010393	1.18349	https://www.genecards.org/cgi-bin/carddisp.pl?gene=TFAP2A
AKR1C3	Aldo-Keto Reductase Family 1 Member C3	Protein Coding	46	GC10P005035	1.18349	https://www.genecards.org/cgi-bin/carddisp.pl?gene=AKR1C3
AKR1C2	Aldo-Keto Reductase Family 1 Member C2	Protein Coding	45	GC10M004987	1.18349	https://www.genecards.org/cgi-bin/carddisp.pl?gene=AKR1C2
PEBP1	Phosphatidylethanolamine Binding Protein 1	Protein Coding	44	GC12P118135	1.18349	https://www.genecards.org/cgi-bin/carddisp.pl?gene=PEBP1
AKR1C1	Aldo-Keto Reductase Family 1 Member C1	Protein Coding	42	GC10P004963	1.18349	https://www.genecards.org/cgi-bin/carddisp.pl?gene=AKR1C1
CCL5	C-C Motif Chemokine Ligand 5	Protein Coding	42	GC17M035871	1.18349	https://www.genecards.org/cgi-bin/carddisp.pl?gene=CCL5
KDM3B	Lysine Demethylase 3B	Protein Coding	42	GC05P138352	1.18349	https://www.genecards.org/cgi-bin/carddisp.pl?gene=KDM3B
PDSS2	Decaprenyl Diphosphate Synthase Subunit 2	Protein Coding	41	GC06M107152	1.18349	https://www.genecards.org/cgi-bin/carddisp.pl?gene=PDSS2
SETDB1	SET Domain Bifurcated Histone Lysine Methyltransferase 1	Protein Coding	41	GC01P150926	1.18349	https://www.genecards.org/cgi-bin/carddisp.pl?gene=SETDB1
CYB5R1	Cytochrome B5 Reductase 1	Protein Coding	41	GC01M202964	1.18349	https://www.genecards.org/cgi-bin/carddisp.pl?gene=CYB5R1
ABCB10	ATP Binding Cassette Subfamily B Member 10	Protein Coding	40	GC01M229516	1.18349	https://www.genecards.org/cgi-bin/carddisp.pl?gene=ABCB10
CYGB	Cytoglobin	Protein Coding	38	GC17M076527	1.18349	https://www.genecards.org/cgi-bin/carddisp.pl?gene=CYGB
PAQR3	Progestin And AdipoQ Receptor Family Member 3	Protein Coding	34	GC04M078887	1.18349	https://www.genecards.org/cgi-bin/carddisp.pl?gene=PAQR3
MIR326	MicroRNA 326	RNA Gene	22	GC11M075335	1.18349	https://www.genecards.org/cgi-bin/carddisp.pl?gene=MIR326
MIR324	MicroRNA 324	RNA Gene	20	GC17M007223	1.18349	https://www.genecards.org/cgi-bin/carddisp.pl?gene=MIR324
ALOX15	Arachidonate 15-Lipoxygenase	Protein Coding	45	GC17M004630	1.17463	https://www.genecards.org/cgi-bin/carddisp.pl?gene=ALOX15
STAT3	Signal Transducer And Activator Of Transcription 3	Protein Coding	50	GC17M042313	1.146	https://www.genecards.org/cgi-bin/carddisp.pl?gene=STAT3
PTGS2	Prostaglandin-Endoperoxide Synthase 2	Protein Coding	48	GC01M186640	1.146	https://www.genecards.org/cgi-bin/carddisp.pl?gene=PTGS2
KEAP1	Kelch Like ECH Associated Protein 1	Protein Coding	47	GC19M010486	1.146	https://www.genecards.org/cgi-bin/carddisp.pl?gene=KEAP1
NEDD4	NEDD4 E3 Ubiquitin Protein Ligase	Protein Coding	46	GC15M055826	1.146	https://www.genecards.org/cgi-bin/carddisp.pl?gene=NEDD4
NEDD4L	NEDD4 Like E3 Ubiquitin Protein Ligase	Protein Coding	46	GC18P058044	1.146	https://www.genecards.org/cgi-bin/carddisp.pl?gene=NEDD4L
FXN	Frataxin	Protein Coding	45	GC09P069035	1.146	https://www.genecards.org/cgi-bin/carddisp.pl?gene=FXN
ABCB6	ATP Binding Cassette Subfamily B Member 6 (Langereis Blood Group)	Protein Coding	45	GC02M219209	1.146	https://www.genecards.org/cgi-bin/carddisp.pl?gene=ABCB6
ACADSB	Acyl-CoA Dehydrogenase Short/Branched Chain	Protein Coding	45	GC10P123008	1.146	https://www.genecards.org/cgi-bin/carddisp.pl?gene=ACADSB
GCLC	Glutamate-Cysteine Ligase Catalytic Subunit	Protein Coding	44	GC06M053497	1.146	https://www.genecards.org/cgi-bin/carddisp.pl?gene=GCLC
LTF	Lactotransferrin	Protein Coding	44	GC03M046435	1.146	https://www.genecards.org/cgi-bin/carddisp.pl?gene=LTF
PANX1	Pannexin 1	Protein Coding	43	GC11P094128	1.146	https://www.genecards.org/cgi-bin/carddisp.pl?gene=PANX1
ETV4	ETS Variant Transcription Factor 4	Protein Coding	42	GC17M043527	1.146	https://www.genecards.org/cgi-bin/carddisp.pl?gene=ETV4
VDAC2	Voltage Dependent Anion Channel 2	Protein Coding	42	GC10P075210	1.146	https://www.genecards.org/cgi-bin/carddisp.pl?gene=VDAC2
VDAC3	Voltage Dependent Anion Channel 3	Protein Coding	42	GC08P042392	1.146	https://www.genecards.org/cgi-bin/carddisp.pl?gene=VDAC3
YME1L1	YME1 Like 1 ATPase	Protein Coding	42	GC10M027110	1.146	https://www.genecards.org/cgi-bin/carddisp.pl?gene=YME1L1
NOX4	NADPH Oxidase 4	Protein Coding	41	GC11M089324	1.146	https://www.genecards.org/cgi-bin/carddisp.pl?gene=NOX4
RHOT1	Ras Homolog Family Member T1	Protein Coding	41	GC17P032142	1.146	https://www.genecards.org/cgi-bin/carddisp.pl?gene=RHOT1
KDM4A	Lysine Demethylase 4A	Protein Coding	41	GC01P043650	1.146	https://www.genecards.org/cgi-bin/carddisp.pl?gene=KDM4A
PLIN2	Perilipin 2	Protein Coding	41	GC09M019159	1.146	https://www.genecards.org/cgi-bin/carddisp.pl?gene=PLIN2
GABPB1	GA Binding Protein Transcription Factor Subunit Beta 1	Protein Coding	38	GC15M050275	1.146	https://www.genecards.org/cgi-bin/carddisp.pl?gene=GABPB1
STOML2	Stomatin Like 2	Protein Coding	38	GC09M035099	1.146	https://www.genecards.org/cgi-bin/carddisp.pl?gene=STOML2
CSRP2	Cysteine And Glycine Rich Protein 2	Protein Coding	38	GC12M076859	1.146	https://www.genecards.org/cgi-bin/carddisp.pl?gene=CSRP2
DAZAP1	DAZ Associated Protein 1	Protein Coding	38	GC19P001407	1.146	https://www.genecards.org/cgi-bin/carddisp.pl?gene=DAZAP1
H2AX	H2A.X Variant Histone	Protein Coding	35	GC11M119155	1.146	https://www.genecards.org/cgi-bin/carddisp.pl?gene=H2AX
SLIRP	SRA Stem-Loop Interacting RNA Binding Protein	Protein Coding	33	GC14P077708	1.146	https://www.genecards.org/cgi-bin/carddisp.pl?gene=SLIRP
SCGB1D2	Secretoglobin Family 1D Member 2	Protein Coding	32	GC11P062260	1.146	https://www.genecards.org/cgi-bin/carddisp.pl?gene=SCGB1D2
TMED8	Transmembrane P24 Trafficking Protein Family Member 8	Protein Coding	30	GC14M077335	1.146	https://www.genecards.org/cgi-bin/carddisp.pl?gene=TMED8
MIR375	MicroRNA 375	RNA Gene	21	GC02M219001	1.146	https://www.genecards.org/cgi-bin/carddisp.pl?gene=MIR375
MIR106A	MicroRNA 106a	RNA Gene	20	GC0XM134219	1.146	https://www.genecards.org/cgi-bin/carddisp.pl?gene=MIR106A
GABPB1-AS1	GABPB1 Antisense RNA 1	RNA Gene	15	GC15P050354	1.146	https://www.genecards.org/cgi-bin/carddisp.pl?gene=GABPB1-AS1
NOTCH2	Notch Receptor 2	Protein Coding	49	GC01M119911	1.10154	https://www.genecards.org/cgi-bin/carddisp.pl?gene=NOTCH2
TYRO3	TYRO3 Protein Tyrosine Kinase	Protein Coding	47	GC15P041557	1.10154	https://www.genecards.org/cgi-bin/carddisp.pl?gene=TYRO3
CA9	Carbonic Anhydrase 9	Protein Coding	45	GC09P035673	1.10154	https://www.genecards.org/cgi-bin/carddisp.pl?gene=CA9
FZD7	Frizzled Class Receptor 7	Protein Coding	44	GC02P202034	1.10154	https://www.genecards.org/cgi-bin/carddisp.pl?gene=FZD7
SIRT6	Sirtuin 6	Protein Coding	44	GC19M004174	1.10154	https://www.genecards.org/cgi-bin/carddisp.pl?gene=SIRT6
BSG	Basigin (Ok Blood Group)	Protein Coding	43	GC19P000571	1.10154	https://www.genecards.org/cgi-bin/carddisp.pl?gene=BSG
TTBK2	Tau Tubulin Kinase 2	Protein Coding	42	GC15M042738	1.10154	https://www.genecards.org/cgi-bin/carddisp.pl?gene=TTBK2
ITGB8	Integrin Subunit Beta 8	Protein Coding	41	GC07P020329	1.10154	https://www.genecards.org/cgi-bin/carddisp.pl?gene=ITGB8
MEG8	Maternally Expressed 8, Small Nucleolar RNA Host Gene	RNA Gene	20	GC14P109056	1.10154	https://www.genecards.org/cgi-bin/carddisp.pl?gene=MEG8
MIR497	MicroRNA 497	RNA Gene	19	GC17M007022	1.10154	https://www.genecards.org/cgi-bin/carddisp.pl?gene=MIR497
MIR761	MicroRNA 761	RNA Gene	13	GC01M051836	1.10154	https://www.genecards.org/cgi-bin/carddisp.pl?gene=MIR761
MIR4443	MicroRNA 4443	RNA Gene	12	GC03P048654	1.10154	https://www.genecards.org/cgi-bin/carddisp.pl?gene=MIR4443
EGFR	Epidermal Growth Factor Receptor	Protein Coding	52	GC07P055019	1.04359	https://www.genecards.org/cgi-bin/carddisp.pl?gene=EGFR
FABP4	Fatty Acid Binding Protein 4	Protein Coding	43	GC08M081478	1.04359	https://www.genecards.org/cgi-bin/carddisp.pl?gene=FABP4
DPEP1	Dipeptidase 1	Protein Coding	42	GC16P089613	1.04359	https://www.genecards.org/cgi-bin/carddisp.pl?gene=DPEP1
DNAJB6	DnaJ Heat Shock Protein Family (Hsp40) Member B6	Protein Coding	41	GC07P157335	1.04359	https://www.genecards.org/cgi-bin/carddisp.pl?gene=DNAJB6
KLF2	Kruppel Like Factor 2	Protein Coding	40	GC19P050893	1.04359	https://www.genecards.org/cgi-bin/carddisp.pl?gene=KLF2
BACH1	BTB Domain And CNC Homolog 1	Protein Coding	40	GC21P029194	1.04359	https://www.genecards.org/cgi-bin/carddisp.pl?gene=BACH1
CHMP1A	Charged Multivesicular Body Protein 1A	Protein Coding	39	GC16M089644	1.04359	https://www.genecards.org/cgi-bin/carddisp.pl?gene=CHMP1A
COPZ1	COPI Coat Complex Subunit Zeta 1	Protein Coding	38	GC12P054301	1.04359	https://www.genecards.org/cgi-bin/carddisp.pl?gene=COPZ1
QSOX1	Quiescin Sulfhydryl Oxidase 1	Protein Coding	38	GC01P180154	1.04359	https://www.genecards.org/cgi-bin/carddisp.pl?gene=QSOX1
MIR1231	MicroRNA 1231	RNA Gene	16	GC01P201777	1.04359	https://www.genecards.org/cgi-bin/carddisp.pl?gene=MIR1231
ITGA6	Integrin Subunit Alpha 6	Protein Coding	49	GC02P172427	1.02909	https://www.genecards.org/cgi-bin/carddisp.pl?gene=ITGA6
PRKAA2	Protein Kinase AMP-Activated Catalytic Subunit Alpha 2	Protein Coding	50	GC01P056645	1.00508	https://www.genecards.org/cgi-bin/carddisp.pl?gene=PRKAA2
FANCD2	FA Complementation Group D2	Protein Coding	46	GC03P010026	1.00508	https://www.genecards.org/cgi-bin/carddisp.pl?gene=FANCD2
CD44	CD44 Molecule (Indian Blood Group)	Protein Coding	46	GC11P035139	1.00508	https://www.genecards.org/cgi-bin/carddisp.pl?gene=CD44
ALOX12	Arachidonate 12-Lipoxygenase, 12S Type	Protein Coding	44	GC17P006995	1.00508	https://www.genecards.org/cgi-bin/carddisp.pl?gene=ALOX12
ATG5	Autophagy Related 5	Protein Coding	43	GC06M106045	0.979529	https://www.genecards.org/cgi-bin/carddisp.pl?gene=ATG5
ATG7	Autophagy Related 7	Protein Coding	42	GC03P012072	0.979529	https://www.genecards.org/cgi-bin/carddisp.pl?gene=ATG7
MYC	MYC Proto-Oncogene, BHLH Transcription Factor	Protein Coding	50	GC08P127735	0.952072	https://www.genecards.org/cgi-bin/carddisp.pl?gene=MYC
LDHA	Lactate Dehydrogenase A	Protein Coding	50	GC11P018394	0.952072	https://www.genecards.org/cgi-bin/carddisp.pl?gene=LDHA
MAPK1	Mitogen-Activated Protein Kinase 1	Protein Coding	50	GC22M021759	0.952072	https://www.genecards.org/cgi-bin/carddisp.pl?gene=MAPK1
PCNA	Proliferating Cell Nuclear Antigen	Protein Coding	49	GC20M005114	0.952072	https://www.genecards.org/cgi-bin/carddisp.pl?gene=PCNA
ALB	Albumin	Protein Coding	49	GC04P073397	0.952072	https://www.genecards.org/cgi-bin/carddisp.pl?gene=ALB
KRT18	Keratin 18	Protein Coding	48	GC12P052948	0.952072	https://www.genecards.org/cgi-bin/carddisp.pl?gene=KRT18
TPM1	Tropomyosin 1	Protein Coding	48	GC15P114623	0.952072	https://www.genecards.org/cgi-bin/carddisp.pl?gene=TPM1
EGLN1	Egl-9 Family Hypoxia Inducible Factor 1	Protein Coding	48	GC01M231363	0.952072	https://www.genecards.org/cgi-bin/carddisp.pl?gene=EGLN1
ACTB	Actin Beta	Protein Coding	48	GC07M005527	0.952072	https://www.genecards.org/cgi-bin/carddisp.pl?gene=ACTB
NQO1	NAD(P)H Quinone Dehydrogenase 1	Protein Coding	47	GC16M069706	0.952072	https://www.genecards.org/cgi-bin/carddisp.pl?gene=NQO1
HSPA8	Heat Shock Protein Family A (Hsp70) Member 8	Protein Coding	47	GC11M123057	0.952072	https://www.genecards.org/cgi-bin/carddisp.pl?gene=HSPA8
ANXA2	Annexin A2	Protein Coding	47	GC15M060347	0.952072	https://www.genecards.org/cgi-bin/carddisp.pl?gene=ANXA2
MDH2	Malate Dehydrogenase 2	Protein Coding	47	GC07P076048	0.952072	https://www.genecards.org/cgi-bin/carddisp.pl?gene=MDH2
KRT14	Keratin 14	Protein Coding	46	GC17M041582	0.952072	https://www.genecards.org/cgi-bin/carddisp.pl?gene=KRT14
TPM3	Tropomyosin 3	Protein Coding	46	GC01M154127	0.952072	https://www.genecards.org/cgi-bin/carddisp.pl?gene=TPM3
ENO1	Enolase 1	Protein Coding	46	GC01M008861	0.952072	https://www.genecards.org/cgi-bin/carddisp.pl?gene=ENO1
MAP3K5	Mitogen-Activated Protein Kinase Kinase Kinase 5	Protein Coding	46	GC06M136557	0.952072	https://www.genecards.org/cgi-bin/carddisp.pl?gene=MAP3K5
FH	Fumarate Hydratase	Protein Coding	45	GC01M241499	0.952072	https://www.genecards.org/cgi-bin/carddisp.pl?gene=FH
ANXA5	Annexin A5	Protein Coding	45	GC04M121667	0.952072	https://www.genecards.org/cgi-bin/carddisp.pl?gene=ANXA5
CTSZ	Cathepsin Z	Protein Coding	45	GC20M058995	0.952072	https://www.genecards.org/cgi-bin/carddisp.pl?gene=CTSZ
KRT19	Keratin 19	Protein Coding	44	GC17M041523	0.952072	https://www.genecards.org/cgi-bin/carddisp.pl?gene=KRT19
LGALS3	Galectin 3	Protein Coding	44	GC14P055124	0.952072	https://www.genecards.org/cgi-bin/carddisp.pl?gene=LGALS3
GNB1	G Protein Subunit Beta 1	Protein Coding	44	GC01M001785	0.952072	https://www.genecards.org/cgi-bin/carddisp.pl?gene=GNB1
PRKCSH	Protein Kinase C Substrate 80K-H	Protein Coding	44	GC19P011435	0.952072	https://www.genecards.org/cgi-bin/carddisp.pl?gene=PRKCSH
ANXA4	Annexin A4	Protein Coding	43	GC02P069644	0.952072	https://www.genecards.org/cgi-bin/carddisp.pl?gene=ANXA4
SOCS1	Suppressor Of Cytokine Signaling 1	Protein Coding	43	GC16M011783	0.952072	https://www.genecards.org/cgi-bin/carddisp.pl?gene=SOCS1
ATP6V1E1	ATPase H+ Transporting V1 Subunit E1	Protein Coding	43	GC22M017592	0.952072	https://www.genecards.org/cgi-bin/carddisp.pl?gene=ATP6V1E1
KRT16	Keratin 16	Protein Coding	42	GC17M041609	0.952072	https://www.genecards.org/cgi-bin/carddisp.pl?gene=KRT16
EEF1A1	Eukaryotic Translation Elongation Factor 1 Alpha 1	Protein Coding	42	GC06M073515	0.952072	https://www.genecards.org/cgi-bin/carddisp.pl?gene=EEF1A1
PSMA1	Proteasome 20S Subunit Alpha 1	Protein Coding	42	GC11M014505	0.952072	https://www.genecards.org/cgi-bin/carddisp.pl?gene=PSMA1
RPL7A	Ribosomal Protein L7a	Protein Coding	42	GC09P133348	0.952072	https://www.genecards.org/cgi-bin/carddisp.pl?gene=RPL7A
RPS3	Ribosomal Protein S3	Protein Coding	42	GC11P077447	0.952072	https://www.genecards.org/cgi-bin/carddisp.pl?gene=RPS3
RPS6	Ribosomal Protein S6	Protein Coding	42	GC09M019375	0.952072	https://www.genecards.org/cgi-bin/carddisp.pl?gene=RPS6
ANP32A	Acidic Nuclear Phosphoprotein 32 Family Member A	Protein Coding	42	GC15M068778	0.952072	https://www.genecards.org/cgi-bin/carddisp.pl?gene=ANP32A
KRT6B	Keratin 6B	Protein Coding	41	GC12M052446	0.952072	https://www.genecards.org/cgi-bin/carddisp.pl?gene=KRT6B
EIF4H	Eukaryotic Translation Initiation Factor 4H	Protein Coding	41	GC07P074174	0.952072	https://www.genecards.org/cgi-bin/carddisp.pl?gene=EIF4H
PSME1	Proteasome Activator Subunit 1	Protein Coding	41	GC14P024136	0.952072	https://www.genecards.org/cgi-bin/carddisp.pl?gene=PSME1
RPS2	Ribosomal Protein S2	Protein Coding	41	GC16M006274	0.952072	https://www.genecards.org/cgi-bin/carddisp.pl?gene=RPS2
SNAP29	Synaptosome Associated Protein 29	Protein Coding	41	GC22P020859	0.952072	https://www.genecards.org/cgi-bin/carddisp.pl?gene=SNAP29
TPM4	Tropomyosin 4	Protein Coding	40	GC19P050886	0.952072	https://www.genecards.org/cgi-bin/carddisp.pl?gene=TPM4
PSMD8	Proteasome 26S Subunit, Non-ATPase 8	Protein Coding	39	GC19P038374	0.952072	https://www.genecards.org/cgi-bin/carddisp.pl?gene=PSMD8
CLTB	Clathrin Light Chain B	Protein Coding	39	GC05M176392	0.952072	https://www.genecards.org/cgi-bin/carddisp.pl?gene=CLTB
TXNL1	Thioredoxin Like 1	Protein Coding	39	GC18M056597	0.952072	https://www.genecards.org/cgi-bin/carddisp.pl?gene=TXNL1
MYL12A	Myosin Light Chain 12A	Protein Coding	38	GC18P003238	0.952072	https://www.genecards.org/cgi-bin/carddisp.pl?gene=MYL12A
FKBP3	FKBP Prolyl Isomerase 3	Protein Coding	38	GC14M045115	0.952072	https://www.genecards.org/cgi-bin/carddisp.pl?gene=FKBP3
STOM	Stomatin	Protein Coding	38	GC09M121338	0.952072	https://www.genecards.org/cgi-bin/carddisp.pl?gene=STOM
TPD52L2	TPD52 Like 2	Protein Coding	38	GC20P063865	0.952072	https://www.genecards.org/cgi-bin/carddisp.pl?gene=TPD52L2
ANP32B	Acidic Nuclear Phosphoprotein 32 Family Member B	Protein Coding	37	GC09P097983	0.952072	https://www.genecards.org/cgi-bin/carddisp.pl?gene=ANP32B
TRIM26	Tripartite Motif Containing 26	Protein Coding	37	GC06M030184	0.952072	https://www.genecards.org/cgi-bin/carddisp.pl?gene=TRIM26
DECR2	2,4-Dienoyl-CoA Reductase 2	Protein Coding	37	GC16P009820	0.952072	https://www.genecards.org/cgi-bin/carddisp.pl?gene=DECR2
DNAJC9	DnaJ Heat Shock Protein Family (Hsp40) Member C9	Protein Coding	37	GC10M073183	0.952072	https://www.genecards.org/cgi-bin/carddisp.pl?gene=DNAJC9
PHB1	Prohibitin 1	Protein Coding	35	GC17M049406	0.952072	https://www.genecards.org/cgi-bin/carddisp.pl?gene=PHB1
CARS1	Cysteinyl-TRNA Synthetase 1	Protein Coding	33	GC11M003000	0.952072	https://www.genecards.org/cgi-bin/carddisp.pl?gene=CARS1
CCDC124	Coiled-Coil Domain Containing 124	Protein Coding	31	GC19P050942	0.952072	https://www.genecards.org/cgi-bin/carddisp.pl?gene=CCDC124
PYM1	PYM Homolog 1, Exon Junction Complex Associated Factor	Protein Coding	26	GC12M055902	0.952072	https://www.genecards.org/cgi-bin/carddisp.pl?gene=PYM1
MIR9-1	MicroRNA 9-1	RNA Gene	21	GC01M156420	0.952072	https://www.genecards.org/cgi-bin/carddisp.pl?gene=MIR9-1
MIR137	MicroRNA 137	RNA Gene	20	GC01M098046	0.952072	https://www.genecards.org/cgi-bin/carddisp.pl?gene=MIR137
CHAC1	ChaC Glutathione Specific Gamma-Glutamylcyclotransferase 1	Protein Coding	36	GC15P040942	0.903689	https://www.genecards.org/cgi-bin/carddisp.pl?gene=CHAC1
BEX1	Brain Expressed X-Linked 1	Protein Coding	29	GC0XM103063	0.903689	https://www.genecards.org/cgi-bin/carddisp.pl?gene=BEX1
UBE2D3	Ubiquitin Conjugating Enzyme E2 D3	Protein Coding	45	GC04M102794	0.889189	https://www.genecards.org/cgi-bin/carddisp.pl?gene=UBE2D3
ERCC6	ERCC Excision Repair 6, Chromatin Remodeling Factor	Protein Coding	45	GC10M049454	0.889189	https://www.genecards.org/cgi-bin/carddisp.pl?gene=ERCC6
DDB1	Damage Specific DNA Binding Protein 1	Protein Coding	43	GC11M084500	0.889189	https://www.genecards.org/cgi-bin/carddisp.pl?gene=DDB1
CUL4B	Cullin 4B	Protein Coding	42	GC0XM120524	0.889189	https://www.genecards.org/cgi-bin/carddisp.pl?gene=CUL4B
RBX1	Ring-Box 1	Protein Coding	42	GC22P040951	0.889189	https://www.genecards.org/cgi-bin/carddisp.pl?gene=RBX1
CUL4A	Cullin 4A	Protein Coding	41	GC13P113208	0.889189	https://www.genecards.org/cgi-bin/carddisp.pl?gene=CUL4A
DCAF8	DDB1 And CUL4 Associated Factor 8	Protein Coding	37	GC01M160215	0.889189	https://www.genecards.org/cgi-bin/carddisp.pl?gene=DCAF8
H1-4	H1.4 Linker Histone, Cluster Member	Protein Coding	36	GC06P077457	0.889189	https://www.genecards.org/cgi-bin/carddisp.pl?gene=H1-4
WDR76	WD Repeat Domain 76	Protein Coding	34	GC15P043826	0.889189	https://www.genecards.org/cgi-bin/carddisp.pl?gene=WDR76
H1-5	H1.5 Linker Histone, Cluster Member	Protein Coding	33	GC06M061822	0.889189	https://www.genecards.org/cgi-bin/carddisp.pl?gene=H1-5
H1-2	H1.2 Linker Histone, Cluster Member	Protein Coding	33	GC06M026056	0.889189	https://www.genecards.org/cgi-bin/carddisp.pl?gene=H1-2
H1-1	H1.1 Linker Histone, Cluster Member	Protein Coding	30	GC06M026018	0.889189	https://www.genecards.org/cgi-bin/carddisp.pl?gene=H1-1
H1-3	H1.3 Linker Histone, Cluster Member	Protein Coding	30	GC06M061821	0.889189	https://www.genecards.org/cgi-bin/carddisp.pl?gene=H1-3
H1-10	H1.10 Linker Histone	Protein Coding	28	GC03M129989	0.889189	https://www.genecards.org/cgi-bin/carddisp.pl?gene=H1-10
EPAS1	Endothelial PAS Domain Protein 1	Protein Coding	48	GC02P046293	0.851703	https://www.genecards.org/cgi-bin/carddisp.pl?gene=EPAS1
NFS1	NFS1 Cysteine Desulfurase	Protein Coding	45	GC20M035668	0.851703	https://www.genecards.org/cgi-bin/carddisp.pl?gene=NFS1
RB1	RB Transcriptional Corepressor 1	Protein Coding	46	GC13P048303	0.807238	https://www.genecards.org/cgi-bin/carddisp.pl?gene=RB1
G3BP1	G3BP Stress Granule Assembly Factor 1	Protein Coding	39	GC05P151771	0.807238	https://www.genecards.org/cgi-bin/carddisp.pl?gene=G3BP1
LINC00472	Long Intergenic Non-Protein Coding RNA 472	RNA Gene	24	GC06M071344	0.807238	https://www.genecards.org/cgi-bin/carddisp.pl?gene=LINC00472
HIF1A	Hypoxia Inducible Factor 1 Subunit Alpha	Protein Coding	46	GC14P061695	0.74929	https://www.genecards.org/cgi-bin/carddisp.pl?gene=HIF1A
G0S2	G0/G1 Switch 2	Protein Coding	33	GC01P209675	0.74929	https://www.genecards.org/cgi-bin/carddisp.pl?gene=G0S2
HILPDA	Hypoxia Inducible Lipid Droplet Associated	Protein Coding	33	GC07P131409	0.74929	https://www.genecards.org/cgi-bin/carddisp.pl?gene=HILPDA
HSPB1	Heat Shock Protein Family B (Small) Member 1	Protein Coding	50	GC07P076302	0.713994	https://www.genecards.org/cgi-bin/carddisp.pl?gene=HSPB1
HSPA5	Heat Shock Protein Family A (Hsp70) Member 5	Protein Coding	46	GC09M125234	0.689991	https://www.genecards.org/cgi-bin/carddisp.pl?gene=HSPA5
GDPD5	Glycerophosphodiester Phosphodiesterase Domain Containing 5	Protein Coding	37	GC11M085043	0.689991	https://www.genecards.org/cgi-bin/carddisp.pl?gene=GDPD5
MIR874	MicroRNA 874	RNA Gene	20	GC05M137647	0.689991	https://www.genecards.org/cgi-bin/carddisp.pl?gene=MIR874
ACSL1	Acyl-CoA Synthetase Long Chain Family Member 1	Protein Coding	44	GC04M184755	0.664435	https://www.genecards.org/cgi-bin/carddisp.pl?gene=ACSL1
PCBP1	Poly(RC) Binding Protein 1	Protein Coding	41	GC02P070087	0.658511	https://www.genecards.org/cgi-bin/carddisp.pl?gene=PCBP1
TIGAR	TP53 Induced Glycolysis Regulatory Phosphatase	Protein Coding	37	GC12P018506	0.609391	https://www.genecards.org/cgi-bin/carddisp.pl?gene=TIGAR
MTOR	Mechanistic Target Of Rapamycin Kinase	Protein Coding	52	GC01M011106	0.607121	https://www.genecards.org/cgi-bin/carddisp.pl?gene=MTOR
PRC1	Protein Regulator Of Cytokinesis 1	Protein Coding	38	GC15M090966	0.607121	https://www.genecards.org/cgi-bin/carddisp.pl?gene=PRC1
MT1G	Metallothionein 1G	Protein Coding	34	GC16M056666	0.574095	https://www.genecards.org/cgi-bin/carddisp.pl?gene=MT1G
H19	H19 Imprinted Maternally Expressed Transcript	RNA Gene	28	GC11M001995	0.574095	https://www.genecards.org/cgi-bin/carddisp.pl?gene=H19
MIR106B	MicroRNA 106b	RNA Gene	23	GC07M101540	0.574095	https://www.genecards.org/cgi-bin/carddisp.pl?gene=MIR106B
TGFBR1	Transforming Growth Factor Beta Receptor 1	Protein Coding	52	GC09P099104	0.536609	https://www.genecards.org/cgi-bin/carddisp.pl?gene=TGFBR1
UCHL1	Ubiquitin C-Terminal Hydrolase L1	Protein Coding	49	GC04P041256	0.536609	https://www.genecards.org/cgi-bin/carddisp.pl?gene=UCHL1
SNCA	Synuclein Alpha	Protein Coding	49	GC04M089724	0.536609	https://www.genecards.org/cgi-bin/carddisp.pl?gene=SNCA
TF	Transferrin	Protein Coding	49	GC03P133805	0.536609	https://www.genecards.org/cgi-bin/carddisp.pl?gene=TF
VIM	Vimentin	Protein Coding	49	GC10P017227	0.536609	https://www.genecards.org/cgi-bin/carddisp.pl?gene=VIM
GSTP1	Glutathione S-Transferase Pi 1	Protein Coding	49	GC11P067583	0.536609	https://www.genecards.org/cgi-bin/carddisp.pl?gene=GSTP1
MYH9	Myosin Heavy Chain 9	Protein Coding	48	GC22M036281	0.536609	https://www.genecards.org/cgi-bin/carddisp.pl?gene=MYH9
FASN	Fatty Acid Synthase	Protein Coding	48	GC17M082078	0.536609	https://www.genecards.org/cgi-bin/carddisp.pl?gene=FASN
ANXA1	Annexin A1	Protein Coding	48	GC09P073151	0.536609	https://www.genecards.org/cgi-bin/carddisp.pl?gene=ANXA1
YWHAG	Tyrosine 3-Monooxygenase/Tryptophan 5-Monooxygenase Activation Protein Gamma	Protein Coding	48	GC07M076608	0.536609	https://www.genecards.org/cgi-bin/carddisp.pl?gene=YWHAG
GPI	Glucose-6-Phosphate Isomerase	Protein Coding	47	GC19P051335	0.536609	https://www.genecards.org/cgi-bin/carddisp.pl?gene=GPI
ALDOA	Aldolase, Fructose-Bisphosphate A	Protein Coding	47	GC16P030064	0.536609	https://www.genecards.org/cgi-bin/carddisp.pl?gene=ALDOA
TUBA1A	Tubulin Alpha 1a	Protein Coding	47	GC12M049184	0.536609	https://www.genecards.org/cgi-bin/carddisp.pl?gene=TUBA1A
PGK1	Phosphoglycerate Kinase 1	Protein Coding	47	GC0XP077980	0.536609	https://www.genecards.org/cgi-bin/carddisp.pl?gene=PGK1
LDHB	Lactate Dehydrogenase B	Protein Coding	46	GC12M021635	0.536609	https://www.genecards.org/cgi-bin/carddisp.pl?gene=LDHB
MYH10	Myosin Heavy Chain 10	Protein Coding	46	GC17M008474	0.536609	https://www.genecards.org/cgi-bin/carddisp.pl?gene=MYH10
HADHA	Hydroxyacyl-CoA Dehydrogenase Trifunctional Multienzyme Complex Subunit Alpha	Protein Coding	46	GC02M026190	0.536609	https://www.genecards.org/cgi-bin/carddisp.pl?gene=HADHA
GNB3	G Protein Subunit Beta 3	Protein Coding	46	GC12P006839	0.536609	https://www.genecards.org/cgi-bin/carddisp.pl?gene=GNB3
HSPA9	Heat Shock Protein Family A (Hsp70) Member 9	Protein Coding	46	GC05M138554	0.536609	https://www.genecards.org/cgi-bin/carddisp.pl?gene=HSPA9
ACVR1B	Activin A Receptor Type 1B	Protein Coding	46	GC12P051951	0.536609	https://www.genecards.org/cgi-bin/carddisp.pl?gene=ACVR1B
RPL5	Ribosomal Protein L5	Protein Coding	46	GC01P092832	0.536609	https://www.genecards.org/cgi-bin/carddisp.pl?gene=RPL5
ENO2	Enolase 2	Protein Coding	46	GC12P006913	0.536609	https://www.genecards.org/cgi-bin/carddisp.pl?gene=ENO2
YWHAZ	Tyrosine 3-Monooxygenase/Tryptophan 5-Monooxygenase Activation Protein Zeta	Protein Coding	46	GC08M100917	0.536609	https://www.genecards.org/cgi-bin/carddisp.pl?gene=YWHAZ
YWHAB	Tyrosine 3-Monooxygenase/Tryptophan 5-Monooxygenase Activation Protein Beta	Protein Coding	46	GC20P044885	0.536609	https://www.genecards.org/cgi-bin/carddisp.pl?gene=YWHAB
HP	Haptoglobin	Protein Coding	45	GC16P072089	0.536609	https://www.genecards.org/cgi-bin/carddisp.pl?gene=HP
TUBB4A	Tubulin Beta 4A Class IVa	Protein Coding	45	GC19M006496	0.536609	https://www.genecards.org/cgi-bin/carddisp.pl?gene=TUBB4A
SMC3	Structural Maintenance Of Chromosomes 3	Protein Coding	45	GC10P110567	0.536609	https://www.genecards.org/cgi-bin/carddisp.pl?gene=SMC3
DPYSL2	Dihydropyrimidinase Like 2	Protein Coding	45	GC08P026514	0.536609	https://www.genecards.org/cgi-bin/carddisp.pl?gene=DPYSL2
DLST	Dihydrolipoamide S-Succinyltransferase	Protein Coding	45	GC14P074881	0.536609	https://www.genecards.org/cgi-bin/carddisp.pl?gene=DLST
CFL1	Cofilin 1	Protein Coding	45	GC11M065823	0.536609	https://www.genecards.org/cgi-bin/carddisp.pl?gene=CFL1
PRDX2	Peroxiredoxin 2	Protein Coding	45	GC19M012796	0.536609	https://www.genecards.org/cgi-bin/carddisp.pl?gene=PRDX2
UBA1	Ubiquitin Like Modifier Activating Enzyme 1	Protein Coding	45	GC0XP047190	0.536609	https://www.genecards.org/cgi-bin/carddisp.pl?gene=UBA1
HSP90B1	Heat Shock Protein 90 Beta Family Member 1	Protein Coding	44	GC12P103930	0.536609	https://www.genecards.org/cgi-bin/carddisp.pl?gene=HSP90B1
RPL10	Ribosomal Protein L10	Protein Coding	44	GC0XP154389	0.536609	https://www.genecards.org/cgi-bin/carddisp.pl?gene=RPL10
RPSA	Ribosomal Protein SA	Protein Coding	44	GC03P039406	0.536609	https://www.genecards.org/cgi-bin/carddisp.pl?gene=RPSA
CCT5	Chaperonin Containing TCP1 Subunit 5	Protein Coding	44	GC05P010236	0.536609	https://www.genecards.org/cgi-bin/carddisp.pl?gene=CCT5
EWSR1	EWS RNA Binding Protein 1	Protein Coding	44	GC22P033676	0.536609	https://www.genecards.org/cgi-bin/carddisp.pl?gene=EWSR1
EIF4A1	Eukaryotic Translation Initiation Factor 4A1	Protein Coding	44	GC17P007572	0.536609	https://www.genecards.org/cgi-bin/carddisp.pl?gene=EIF4A1
CKB	Creatine Kinase B	Protein Coding	44	GC14M103519	0.536609	https://www.genecards.org/cgi-bin/carddisp.pl?gene=CKB
VAPB	VAMP Associated Protein B And C	Protein Coding	44	GC20P058389	0.536609	https://www.genecards.org/cgi-bin/carddisp.pl?gene=VAPB
XRCC5	X-Ray Repair Cross Complementing 5	Protein Coding	44	GC02P216107	0.536609	https://www.genecards.org/cgi-bin/carddisp.pl?gene=XRCC5
PDIA3	Protein Disulfide Isomerase Family A Member 3	Protein Coding	43	GC15P043746	0.536609	https://www.genecards.org/cgi-bin/carddisp.pl?gene=PDIA3
RPA2	Replication Protein A2	Protein Coding	43	GC01M027904	0.536609	https://www.genecards.org/cgi-bin/carddisp.pl?gene=RPA2
RPL15	Ribosomal Protein L15	Protein Coding	43	GC03P023916	0.536609	https://www.genecards.org/cgi-bin/carddisp.pl?gene=RPL15
PROK2	Prokineticin 2	Protein Coding	43	GC03M071771	0.536609	https://www.genecards.org/cgi-bin/carddisp.pl?gene=PROK2
HNRNPD	Heterogeneous Nuclear Ribonucleoprotein D	Protein Coding	42	GC04M082352	0.536609	https://www.genecards.org/cgi-bin/carddisp.pl?gene=HNRNPD
ITIH3	Inter-Alpha-Trypsin Inhibitor Heavy Chain 3	Protein Coding	42	GC03P052794	0.536609	https://www.genecards.org/cgi-bin/carddisp.pl?gene=ITIH3
ACTC1	Actin Alpha Cardiac Muscle 1	Protein Coding	42	GC15M034790	0.536609	https://www.genecards.org/cgi-bin/carddisp.pl?gene=ACTC1
KHDRBS1	KH RNA Binding Domain Containing, Signal Transduction Associated 1	Protein Coding	42	GC01P032013	0.536609	https://www.genecards.org/cgi-bin/carddisp.pl?gene=KHDRBS1
RUVBL1	RuvB Like AAA ATPase 1	Protein Coding	42	GC03M128064	0.536609	https://www.genecards.org/cgi-bin/carddisp.pl?gene=RUVBL1
RPL13A	Ribosomal Protein L13a	Protein Coding	42	GC19P049487	0.536609	https://www.genecards.org/cgi-bin/carddisp.pl?gene=RPL13A
TRIM28	Tripartite Motif Containing 28	Protein Coding	42	GC19P058544	0.536609	https://www.genecards.org/cgi-bin/carddisp.pl?gene=TRIM28
DUT	Deoxyuridine Triphosphatase	Protein Coding	42	GC15P048331	0.536609	https://www.genecards.org/cgi-bin/carddisp.pl?gene=DUT
FSCN1	Fascin Actin-Bundling Protein 1	Protein Coding	42	GC07P005592	0.536609	https://www.genecards.org/cgi-bin/carddisp.pl?gene=FSCN1
LRPPRC	Leucine Rich Pentatricopeptide Repeat Containing	Protein Coding	42	GC02M043850	0.536609	https://www.genecards.org/cgi-bin/carddisp.pl?gene=LRPPRC
PTBP1	Polypyrimidine Tract Binding Protein 1	Protein Coding	42	GC19P000797	0.536609	https://www.genecards.org/cgi-bin/carddisp.pl?gene=PTBP1
VAPA	VAMP Associated Protein A	Protein Coding	42	GC18P009904	0.536609	https://www.genecards.org/cgi-bin/carddisp.pl?gene=VAPA
CBX3	Chromobox 3	Protein Coding	41	GC07P026201	0.536609	https://www.genecards.org/cgi-bin/carddisp.pl?gene=CBX3
RPL26	Ribosomal Protein L26	Protein Coding	41	GC17M008377	0.536609	https://www.genecards.org/cgi-bin/carddisp.pl?gene=RPL26
RPS13	Ribosomal Protein S13	Protein Coding	41	GC11M017507	0.536609	https://www.genecards.org/cgi-bin/carddisp.pl?gene=RPS13
RPS7	Ribosomal Protein S7	Protein Coding	41	GC02P003575	0.536609	https://www.genecards.org/cgi-bin/carddisp.pl?gene=RPS7
DHX9	DExH-Box Helicase 9	Protein Coding	41	GC01P182839	0.536609	https://www.genecards.org/cgi-bin/carddisp.pl?gene=DHX9
CNBP	CCHC-Type Zinc Finger Nucleic Acid Binding Protein	Protein Coding	41	GC03M129167	0.536609	https://www.genecards.org/cgi-bin/carddisp.pl?gene=CNBP
BANF1	BAF Nuclear Assembly Factor 1	Protein Coding	41	GC11P066002	0.536609	https://www.genecards.org/cgi-bin/carddisp.pl?gene=BANF1
MAP4	Microtubule Associated Protein 4	Protein Coding	41	GC03M047850	0.536609	https://www.genecards.org/cgi-bin/carddisp.pl?gene=MAP4
HMGN1	High Mobility Group Nucleosome Binding Domain 1	Protein Coding	40	GC21M039342	0.536609	https://www.genecards.org/cgi-bin/carddisp.pl?gene=HMGN1
PDIA4	Protein Disulfide Isomerase Family A Member 4	Protein Coding	40	GC07M149003	0.536609	https://www.genecards.org/cgi-bin/carddisp.pl?gene=PDIA4
RPLP0	Ribosomal Protein Lateral Stalk Subunit P0	Protein Coding	40	GC12M120196	0.536609	https://www.genecards.org/cgi-bin/carddisp.pl?gene=RPLP0
RPLP2	Ribosomal Protein Lateral Stalk Subunit P2	Protein Coding	40	GC11P001560	0.536609	https://www.genecards.org/cgi-bin/carddisp.pl?gene=RPLP2
SNRPA	Small Nuclear Ribonucleoprotein Polypeptide A	Protein Coding	40	GC19P040750	0.536609	https://www.genecards.org/cgi-bin/carddisp.pl?gene=SNRPA
CCT4	Chaperonin Containing TCP1 Subunit 4	Protein Coding	40	GC02M061868	0.536609	https://www.genecards.org/cgi-bin/carddisp.pl?gene=CCT4
CCT3	Chaperonin Containing TCP1 Subunit 3	Protein Coding	40	GC01M156308	0.536609	https://www.genecards.org/cgi-bin/carddisp.pl?gene=CCT3
PFN2	Profilin 2	Protein Coding	40	GC03M149964	0.536609	https://www.genecards.org/cgi-bin/carddisp.pl?gene=PFN2
NOLC1	Nucleolar And Coiled-Body Phosphoprotein 1	Protein Coding	39	GC10P102152	0.536609	https://www.genecards.org/cgi-bin/carddisp.pl?gene=NOLC1
HNRNPL	Heterogeneous Nuclear Ribonucleoprotein L	Protein Coding	39	GC19M038836	0.536609	https://www.genecards.org/cgi-bin/carddisp.pl?gene=HNRNPL
PDIA6	Protein Disulfide Isomerase Family A Member 6	Protein Coding	39	GC02M010784	0.536609	https://www.genecards.org/cgi-bin/carddisp.pl?gene=PDIA6
SSBP1	Single Stranded DNA Binding Protein 1	Protein Coding	39	GC07P147868	0.536609	https://www.genecards.org/cgi-bin/carddisp.pl?gene=SSBP1
SNRPD2	Small Nuclear Ribonucleoprotein D2 Polypeptide	Protein Coding	39	GC19M062042	0.536609	https://www.genecards.org/cgi-bin/carddisp.pl?gene=SNRPD2
CCT8	Chaperonin Containing TCP1 Subunit 8	Protein Coding	39	GC21M029055	0.536609	https://www.genecards.org/cgi-bin/carddisp.pl?gene=CCT8
CCT6A	Chaperonin Containing TCP1 Subunit 6A	Protein Coding	39	GC07P056051	0.536609	https://www.genecards.org/cgi-bin/carddisp.pl?gene=CCT6A
RPL30	Ribosomal Protein L30	Protein Coding	39	GC08M098024	0.536609	https://www.genecards.org/cgi-bin/carddisp.pl?gene=RPL30
KSR2	Kinase Suppressor Of Ras 2	Protein Coding	38	GC12M117453	0.536609	https://www.genecards.org/cgi-bin/carddisp.pl?gene=KSR2
NAP1L1	Nucleosome Assembly Protein 1 Like 1	Protein Coding	38	GC12M076036	0.536609	https://www.genecards.org/cgi-bin/carddisp.pl?gene=NAP1L1
HNRNPM	Heterogeneous Nuclear Ribonucleoprotein M	Protein Coding	38	GC19P008444	0.536609	https://www.genecards.org/cgi-bin/carddisp.pl?gene=HNRNPM
HNRNPA3	Heterogeneous Nuclear Ribonucleoprotein A3	Protein Coding	38	GC02P177212	0.536609	https://www.genecards.org/cgi-bin/carddisp.pl?gene=HNRNPA3
MYL6B	Myosin Light Chain 6B	Protein Coding	38	GC12P057074	0.536609	https://www.genecards.org/cgi-bin/carddisp.pl?gene=MYL6B
MUC16	Mucin 16, Cell Surface Associated	Protein Coding	38	GC19M008848	0.536609	https://www.genecards.org/cgi-bin/carddisp.pl?gene=MUC16
PLXNA4	Plexin A4	Protein Coding	38	GC07M132123	0.536609	https://www.genecards.org/cgi-bin/carddisp.pl?gene=PLXNA4
RUFY1	RUN And FYVE Domain Containing 1	Protein Coding	38	GC05P179550	0.536609	https://www.genecards.org/cgi-bin/carddisp.pl?gene=RUFY1
RPS4X	Ribosomal Protein S4 X-Linked	Protein Coding	38	GC0XM072255	0.536609	https://www.genecards.org/cgi-bin/carddisp.pl?gene=RPS4X
RPL34	Ribosomal Protein L34	Protein Coding	38	GC04P108620	0.536609	https://www.genecards.org/cgi-bin/carddisp.pl?gene=RPL34
SNRPD1	Small Nuclear Ribonucleoprotein D1 Polypeptide	Protein Coding	38	GC18P021612	0.536609	https://www.genecards.org/cgi-bin/carddisp.pl?gene=SNRPD1
SLC25A31	Solute Carrier Family 25 Member 31	Protein Coding	38	GC04P127730	0.536609	https://www.genecards.org/cgi-bin/carddisp.pl?gene=SLC25A31
SNRPF	Small Nuclear Ribonucleoprotein Polypeptide F	Protein Coding	38	GC12P095858	0.536609	https://www.genecards.org/cgi-bin/carddisp.pl?gene=SNRPF
WTAP	WT1 Associated Protein	Protein Coding	38	GC06P159725	0.536609	https://www.genecards.org/cgi-bin/carddisp.pl?gene=WTAP
YBX1	Y-Box Binding Protein 1	Protein Coding	38	GC01P042682	0.536609	https://www.genecards.org/cgi-bin/carddisp.pl?gene=YBX1
NGB	Neuroglobin	Protein Coding	37	GC14M077265	0.536609	https://www.genecards.org/cgi-bin/carddisp.pl?gene=NGB
NACA	Nascent Polypeptide Associated Complex Subunit Alpha	Protein Coding	37	GC12M056712	0.536609	https://www.genecards.org/cgi-bin/carddisp.pl?gene=NACA
FAM120A	Family With Sequence Similarity 120A	Protein Coding	37	GC09P093716	0.536609	https://www.genecards.org/cgi-bin/carddisp.pl?gene=FAM120A
SNRPC	Small Nuclear Ribonucleoprotein Polypeptide C	Protein Coding	37	GC06P076980	0.536609	https://www.genecards.org/cgi-bin/carddisp.pl?gene=SNRPC
ALYREF	Aly/REF Export Factor	Protein Coding	37	GC17M081887	0.536609	https://www.genecards.org/cgi-bin/carddisp.pl?gene=ALYREF
ATP5F1A	ATP Synthase F1 Subunit Alpha	Protein Coding	37	GC18M046081	0.536609	https://www.genecards.org/cgi-bin/carddisp.pl?gene=ATP5F1A
CNTNAP4	Contactin Associated Protein Family Member 4	Protein Coding	37	GC16P076278	0.536609	https://www.genecards.org/cgi-bin/carddisp.pl?gene=CNTNAP4
RPL38	Ribosomal Protein L38	Protein Coding	37	GC17P074204	0.536609	https://www.genecards.org/cgi-bin/carddisp.pl?gene=RPL38
USP44	Ubiquitin Specific Peptidase 44	Protein Coding	37	GC12M095516	0.536609	https://www.genecards.org/cgi-bin/carddisp.pl?gene=USP44
YTHDF3	YTH N6-Methyladenosine RNA Binding Protein 3	Protein Coding	37	GC08P063168	0.536609	https://www.genecards.org/cgi-bin/carddisp.pl?gene=YTHDF3
TBC1D5	TBC1 Domain Family Member 5	Protein Coding	36	GC03M017157	0.536609	https://www.genecards.org/cgi-bin/carddisp.pl?gene=TBC1D5
ERH	ERH MRNA Splicing And Mitosis Factor	Protein Coding	36	GC14M069380	0.536609	https://www.genecards.org/cgi-bin/carddisp.pl?gene=ERH
PCBP3	Poly(RC) Binding Protein 3	Protein Coding	36	GC21P045643	0.536609	https://www.genecards.org/cgi-bin/carddisp.pl?gene=PCBP3
WBP11	WW Domain Binding Protein 11	Protein Coding	36	GC12M014784	0.536609	https://www.genecards.org/cgi-bin/carddisp.pl?gene=WBP11
RPL36A	Ribosomal Protein L36a	Protein Coding	35	GC0XP101392	0.536609	https://www.genecards.org/cgi-bin/carddisp.pl?gene=RPL36A
RUFY3	RUN And FYVE Domain Containing 3	Protein Coding	35	GC04P070704	0.536609	https://www.genecards.org/cgi-bin/carddisp.pl?gene=RUFY3
IGKC	Immunoglobulin Kappa Constant	Protein Coding	34	GC02M090708	0.536609	https://www.genecards.org/cgi-bin/carddisp.pl?gene=IGKC
TEX264	Testis Expressed 264, ER-Phagy Receptor	Protein Coding	34	GC03P051663	0.536609	https://www.genecards.org/cgi-bin/carddisp.pl?gene=TEX264
ATP5F1B	ATP Synthase F1 Subunit Beta	Protein Coding	34	GC12M056639	0.536609	https://www.genecards.org/cgi-bin/carddisp.pl?gene=ATP5F1B
ACTBL2	Actin Beta Like 2	Protein Coding	34	GC05M057480	0.536609	https://www.genecards.org/cgi-bin/carddisp.pl?gene=ACTBL2
KBTBD3	Kelch Repeat And BTB Domain Containing 3	Protein Coding	32	GC11M106048	0.536609	https://www.genecards.org/cgi-bin/carddisp.pl?gene=KBTBD3
RTL1	Retrotransposon Gag Like 1	Protein Coding	32	GC14M100880	0.536609	https://www.genecards.org/cgi-bin/carddisp.pl?gene=RTL1
SNU13	Small Nuclear Ribonucleoprotein 13	Protein Coding	32	GC22M055097	0.536609	https://www.genecards.org/cgi-bin/carddisp.pl?gene=SNU13
KIAA1614	KIAA1614	Protein Coding	31	GC01P180913	0.536609	https://www.genecards.org/cgi-bin/carddisp.pl?gene=KIAA1614
IGHG4	Immunoglobulin Heavy Constant Gamma 4 (G4m Marker)	Protein Coding	29	GC14M112096	0.536609	https://www.genecards.org/cgi-bin/carddisp.pl?gene=IGHG4
SRSF8	Serine And Arginine Rich Splicing Factor 8	Protein Coding	29	GC11P095066	0.536609	https://www.genecards.org/cgi-bin/carddisp.pl?gene=SRSF8
ABRAXAS2	Abraxas 2, BRISC Complex Subunit	Protein Coding	28	GC10P124802	0.536609	https://www.genecards.org/cgi-bin/carddisp.pl?gene=ABRAXAS2
H2AC21	H2A Clustered Histone 21	Protein Coding	27	GC01M151386	0.536609	https://www.genecards.org/cgi-bin/carddisp.pl?gene=H2AC21
TUBA4B	Tubulin Alpha 4b	Protein Coding	25	GC02P219253	0.536609	https://www.genecards.org/cgi-bin/carddisp.pl?gene=TUBA4B
IGKV1-5	Immunoglobulin Kappa Variable 1-5	Protein Coding	20	GC02M090715	0.536609	https://www.genecards.org/cgi-bin/carddisp.pl?gene=IGKV1-5
IGLV3-19	Immunoglobulin Lambda Variable 3-19	Protein Coding	17	GC22P033450	0.536609	https://www.genecards.org/cgi-bin/carddisp.pl?gene=IGLV3-19
NDUFS7	NADH:Ubiquinone Oxidoreductase Core Subunit S7	Protein Coding	46	GC19P002225	0.434196	https://www.genecards.org/cgi-bin/carddisp.pl?gene=NDUFS7
PDCD1	Programmed Cell Death 1	Protein Coding	46	GC02M241849	0.434196	https://www.genecards.org/cgi-bin/carddisp.pl?gene=PDCD1
LPIN1	Lipin 1	Protein Coding	46	GC02P011677	0.434196	https://www.genecards.org/cgi-bin/carddisp.pl?gene=LPIN1
SIAH2	Siah E3 Ubiquitin Protein Ligase 2	Protein Coding	44	GC03M150741	0.434196	https://www.genecards.org/cgi-bin/carddisp.pl?gene=SIAH2
LPIN2	Lipin 2	Protein Coding	42	GC18M002916	0.434196	https://www.genecards.org/cgi-bin/carddisp.pl?gene=LPIN2
CIAO1	Cytosolic Iron-Sulfur Assembly Component 1	Protein Coding	40	GC02P096281	0.434196	https://www.genecards.org/cgi-bin/carddisp.pl?gene=CIAO1
LPIN3	Lipin 3	Protein Coding	37	GC20P041340	0.434196	https://www.genecards.org/cgi-bin/carddisp.pl?gene=LPIN3
OTUD1	OTU Deubiquitinase 1	Protein Coding	32	GC10P023439	0.434196	https://www.genecards.org/cgi-bin/carddisp.pl?gene=OTUD1
CIAO2A	Cytosolic Iron-Sulfur Assembly Component 2A	Protein Coding	28	GC15M079177	0.434196	https://www.genecards.org/cgi-bin/carddisp.pl?gene=CIAO2A
TGFB2	Transforming Growth Factor Beta 2	Protein Coding	50	GC01P218345	0.294297	https://www.genecards.org/cgi-bin/carddisp.pl?gene=TGFB2
PKN2	Protein Kinase N2	Protein Coding	44	GC01P088684	0.294297	https://www.genecards.org/cgi-bin/carddisp.pl?gene=PKN2
UBR2	Ubiquitin Protein Ligase E3 Component N-Recognin 2	Protein Coding	40	GC06P077059	0.294297	https://www.genecards.org/cgi-bin/carddisp.pl?gene=UBR2
SAT1	Spermidine/Spermine N1-Acetyltransferase 1	Protein Coding	44	GC0XP023784	0.279798	https://www.genecards.org/cgi-bin/carddisp.pl?gene=SAT1
AURKA	Aurora Kinase A	Protein Coding	49	GC20M056370	0.242312	https://www.genecards.org/cgi-bin/carddisp.pl?gene=AURKA
RIPK1	Receptor Interacting Serine/Threonine Kinase 1	Protein Coding	48	GC06P003155	0.242312	https://www.genecards.org/cgi-bin/carddisp.pl?gene=RIPK1
CASP8	Caspase 8	Protein Coding	50	GC02P201233	0.197847	https://www.genecards.org/cgi-bin/carddisp.pl?gene=CASP8
CDKN2A	Cyclin Dependent Kinase Inhibitor 2A	Protein Coding	49	GC09M021967	0.197847	https://www.genecards.org/cgi-bin/carddisp.pl?gene=CDKN2A
MIR4715	MicroRNA 4715	RNA Gene	14	GC15M025848	0.197847	https://www.genecards.org/cgi-bin/carddisp.pl?gene=MIR4715
CFTR	CF Transmembrane Conductance Regulator	Protein Coding	50	GC07P117287	0.139899	https://www.genecards.org/cgi-bin/carddisp.pl?gene=CFTR
TGFB1	Transforming Growth Factor Beta 1	Protein Coding	50	GC19M041301	0.139899	https://www.genecards.org/cgi-bin/carddisp.pl?gene=TGFB1
MUC1	Mucin 1, Cell Surface Associated	Protein Coding	48	GC01M155185	0.139899	https://www.genecards.org/cgi-bin/carddisp.pl?gene=MUC1
MIF	Macrophage Migration Inhibitory Factor	Protein Coding	47	GC22P023894	0.139899	https://www.genecards.org/cgi-bin/carddisp.pl?gene=MIF
FTL	Ferritin Light Chain	Protein Coding	46	GC19P048965	0.139899	https://www.genecards.org/cgi-bin/carddisp.pl?gene=FTL
TXNRD1	Thioredoxin Reductase 1	Protein Coding	46	GC12P104215	0.139899	https://www.genecards.org/cgi-bin/carddisp.pl?gene=TXNRD1
ABCA4	ATP Binding Cassette Subfamily A Member 4	Protein Coding	45	GC01M093992	0.139899	https://www.genecards.org/cgi-bin/carddisp.pl?gene=ABCA4
SF3B1	Splicing Factor 3b Subunit 1	Protein Coding	45	GC02M197401	0.139899	https://www.genecards.org/cgi-bin/carddisp.pl?gene=SF3B1
HAT1	Histone Acetyltransferase 1	Protein Coding	42	GC02P171922	0.139899	https://www.genecards.org/cgi-bin/carddisp.pl?gene=HAT1
DIAPH3	Diaphanous Related Formin 3	Protein Coding	42	GC13M059665	0.139899	https://www.genecards.org/cgi-bin/carddisp.pl?gene=DIAPH3
USP11	Ubiquitin Specific Peptidase 11	Protein Coding	42	GC0XP047232	0.139899	https://www.genecards.org/cgi-bin/carddisp.pl?gene=USP11
ALOX15B	Arachidonate 15-Lipoxygenase Type B	Protein Coding	41	GC17P008039	0.139899	https://www.genecards.org/cgi-bin/carddisp.pl?gene=ALOX15B
ANO6	Anoctamin 6	Protein Coding	41	GC12P045215	0.139899	https://www.genecards.org/cgi-bin/carddisp.pl?gene=ANO6
CISD2	CDGSH Iron Sulfur Domain 2	Protein Coding	41	GC04P102868	0.139899	https://www.genecards.org/cgi-bin/carddisp.pl?gene=CISD2
ACSL3	Acyl-CoA Synthetase Long Chain Family Member 3	Protein Coding	40	GC02P222860	0.139899	https://www.genecards.org/cgi-bin/carddisp.pl?gene=ACSL3
RBM10	RNA Binding Motif Protein 10	Protein Coding	40	GC0XP047418	0.139899	https://www.genecards.org/cgi-bin/carddisp.pl?gene=RBM10
SF3B2	Splicing Factor 3b Subunit 2	Protein Coding	38	GC11P066050	0.139899	https://www.genecards.org/cgi-bin/carddisp.pl?gene=SF3B2
RNF113A	Ring Finger Protein 113A	Protein Coding	37	GC0XM119870	0.139899	https://www.genecards.org/cgi-bin/carddisp.pl?gene=RNF113A
TXNIP	Thioredoxin Interacting Protein	Protein Coding	37	GC01M145992	0.139899	https://www.genecards.org/cgi-bin/carddisp.pl?gene=TXNIP
GUCY1A1	Guanylate Cyclase 1 Soluble Subunit Alpha 1	Protein Coding	36	GC04P155667	0.139899	https://www.genecards.org/cgi-bin/carddisp.pl?gene=GUCY1A1
MIR7-1	MicroRNA 7-1	RNA Gene	19	GC09M091385	0.139899	https://www.genecards.org/cgi-bin/carddisp.pl?gene=MIR7-1
